# Supplementary material for: (Z)-3-(2-{2-[1-(4-Hy­droxy­phen­yl)ethyl­idene]hydrazin-1-yl}-1,3-thia­zol-4-yl)-2H-chromen-2-one
Source: Acta Crystallogr Sect E Struct Rep Online. 2010 Jun 16;66(Pt 7):o1632–3. doi: 10.1107/S1600536810021604 (PMC3006946; doi:10.1107/S1600536810021604)
Supplement: Supplementary file 2 [file e-66-o1632-Isup2.hkl]

# 
# h,k,l, Fc-squared, Fo-squared, sigma(Fo-squared) and status flag 
# 
data_I
_shelx_title ' 4ohkfpm in P2(1)/c (100K)' 
_shelx_refln_list_code          4 
_shelx_F_calc_maximum      283.65 
_exptl_crystal_F_000       784.00 
_reflns_d_resolution_high  0.7697 
 
loop_ 
 _symmetry_equiv_pos_as_xyz 
 'x, y, z' 
 '-x, y+1/2, -z+1/2' 
 '-x, -y, -z' 
 'x, -y-1/2, z-1/2' 
 
_cell_length_a     9.1117 
_cell_length_b    16.2250 
_cell_length_c    12.1133 
_cell_angle_alpha  90.000 
_cell_angle_beta  104.657 
_cell_angle_gamma  90.000 
 
_shelx_F_squared_multiplier     1.000 
 
loop_ 
 _refln_index_h 
 _refln_index_k 
 _refln_index_l 
 _refln_F_squared_calc 
 _refln_F_squared_meas 
 _refln_F_squared_sigma 
 _refln_observed_status 
   2   0   0     2243.22     2164.85     81.72 o 
   3   0   0      153.58      144.08     13.82 o 
   4   0   0       70.58      103.04     13.41 o 
   5   0   0     2640.78     2567.92    117.75 o 
   6   0   0      708.49      734.02     36.88 o 
   7   0   0      405.18      449.19     34.48 o 
   8   0   0      774.63      789.91     34.81 o 
   9   0   0     1105.26     1192.25     91.56 o 
  10   0   0      137.91      151.42     42.71 o 
  11   0   0       17.07       31.31     23.02 o 
   1   1   0       10.18       -2.39      4.42 o 
   2   1   0     1473.78     1575.33     28.59 o 
   3   1   0     1493.63     1620.41     48.95 o 
   4   1   0       61.06       80.95      8.59 o 
   5   1   0      425.18      439.39     18.93 o 
   6   1   0     1083.55     1024.83     27.64 o 
   7   1   0       28.15       34.89      8.07 o 
   8   1   0      505.13      499.05     24.51 o 
   9   1   0        1.92       -9.80     14.12 o 
  10   1   0      116.75       90.90     21.44 o 
  11   1   0        2.72        1.73     13.87 o 
   0   2   0       18.59        8.81      9.13 o 
   1   2   0       57.93       61.15      3.28 o 
   2   2   0     7570.06     7918.75    110.19 o 
   3   2   0       16.03        4.37      4.28 o 
   4   2   0       33.43       22.40      6.97 o 
   5   2   0        6.87        8.74      4.84 o 
   6   2   0      745.95      848.99     24.80 o 
   7   2   0      903.37      995.65     28.97 o 
   8   2   0       32.33       39.24     15.85 o 
   9   2   0        6.92       -7.35     14.62 o 
  10   2   0      254.75      237.91     59.90 o 
  11   2   0      110.64       56.68     18.19 o 
   1   3   0      332.91      315.30      7.39 o 
   2   3   0    21365.64    21403.61    267.87 o 
   3   3   0      447.07      430.67     15.08 o 
   4   3   0       20.05       12.45      4.15 o 
   5   3   0        2.95        8.50      4.87 o 
   6   3   0      274.42      267.72     15.33 o 
   7   3   0      729.11      721.28     25.30 o 
   8   3   0      745.74      777.37     31.30 o 
   9   3   0      183.03      204.54     21.10 o 
  10   3   0      105.08      106.78     18.35 o 
  11   3   0      268.75      324.88     31.12 o 
   0   4   0     2603.14     2362.98     61.08 o 
   1   4   0     9905.38     9715.74    123.39 o 
   2   4   0     5091.54     4991.25     67.37 o 
   3   4   0       77.47       88.57      6.16 o 
   4   4   0     2411.34     2389.50     45.58 o 
   5   4   0       97.91      137.39      9.02 o 
   6   4   0       58.10       52.77      7.81 o 
   7   4   0      326.11      392.41     18.55 o 
   8   4   0      797.74      817.99     26.40 o 
   9   4   0       32.14       30.21     12.48 o 
  10   4   0      151.16      160.76     21.68 o 
  11   4   0       23.48        8.85     17.63 o 
   1   5   0      238.16      236.51      8.94 o 
   2   5   0      101.29      114.10      8.75 o 
   3   5   0     2004.05     2051.58     33.30 o 
   4   5   0      255.15      280.98     13.70 o 
   5   5   0       46.21       38.71      6.61 o 
   6   5   0      754.70      755.68     22.07 o 
   7   5   0      190.92      199.60     12.64 o 
   8   5   0      636.49      613.31     24.83 o 
   9   5   0        2.16       11.29      8.22 o 
  10   5   0      169.08      178.86     22.29 o 
  11   5   0      383.47      304.79     34.39 o 
   2   6   0      243.11      248.17      9.70 o 
   3   6   0     5074.60     5374.20     81.26 o 
   4   6   0     1704.95     1834.23     35.80 o 
   5   6   0        2.88       -3.16      4.18 o 
   6   6   0        2.08       13.50      5.37 o 
   7   6   0     1081.33     1131.79     30.00 o 
   8   6   0      495.78      546.62     27.22 o 
   9   6   0      196.26      198.47     18.30 o 
  10   6   0       41.67       42.02     16.54 o 
   1   7   0       30.23       43.71      5.05 o 
   2   7   0       10.01        2.87      3.23 o 
   3   7   0     1211.84     1120.74     22.27 o 
   4   7   0      792.26      767.62     20.86 o 
   5   7   0      180.57      174.10     10.93 o 
   6   7   0      385.24      424.24     17.96 o 
   7   7   0       36.43       26.65      7.46 o 
   8   7   0      589.91      577.56     28.07 o 
   9   7   0        7.48        3.03     10.45 o 
  10   7   0      116.43      118.71     22.75 o 
   0   8   0     5836.31     6043.05    174.21 o 
   1   8   0        0.22       -3.55      2.52 o 
   2   8   0      203.28      287.81     11.29 o 
   3   8   0       16.70       21.17      4.52 o 
   4   8   0       17.72        6.03      4.59 o 
   5   8   0     1273.12     1341.24     28.86 o 
   6   8   0       66.67       72.06     12.93 o 
   7   8   0      827.60      812.90     24.78 o 
   8   8   0      412.59      372.27     23.91 o 
   9   8   0      585.27      662.42     36.79 o 
  10   8   0      237.29      186.74     28.48 o 
   1   9   0        9.35       21.01      4.27 o 
   2   9   0      322.99      307.21     13.11 o 
   3   9   0      327.05      270.35     15.53 o 
   4   9   0       19.31       15.90      4.97 o 
   5   9   0       11.59       11.40      5.76 o 
   6   9   0        0.06        3.38      6.52 o 
   7   9   0        1.81        4.53      8.13 o 
   8   9   0      347.81      284.31     21.44 o 
   9   9   0      625.20      657.38     39.47 o 
  10   9   0       22.22       11.70     16.33 o 
   0  10   0       19.55       10.84     10.07 o 
   1  10   0      312.33      315.20     13.46 o 
   2  10   0       84.57      104.59      7.77 o 
   3  10   0      302.16      359.51     14.59 o 
   4  10   0      826.98      828.07     31.86 o 
   5  10   0      374.54      380.08     18.61 o 
   6  10   0      312.95      357.36     19.60 o 
   7  10   0        1.40        4.94      8.34 o 
   8  10   0       96.77       74.65     13.14 o 
   9  10   0       11.91       24.93     12.65 o 
  10  10   0       45.91       44.03     17.57 o 
   1  11   0      242.84      213.69     68.48 o 
   2  11   0       24.61        4.56      4.03 o 
   3  11   0      480.44      491.00     20.14 o 
   4  11   0       30.51       56.30      8.99 o 
   5  11   0      206.09      226.98     16.05 o 
   6  11   0      435.61      447.25     22.09 o 
   7  11   0      413.14      421.96     32.91 o 
   8  11   0      115.34      109.21     15.64 o 
   9  11   0        3.87       -6.01     10.65 o 
   0  12   0      334.07      362.39     23.59 o 
   1  12   0       36.77       16.40      6.02 o 
   2  12   0     1662.91     1710.06     43.42 o 
   3  12   0     1940.53     1788.31     41.35 o 
   4  12   0      252.05      278.56     17.71 o 
   5  12   0       38.00       72.14     10.84 o 
   6  12   0       59.83       30.12      8.86 o 
   7  12   0        0.10       -9.31      8.51 o 
   8  12   0       90.72       79.95     14.48 o 
   9  12   0       57.75       71.56     15.40 o 
   1  13   0      452.16      431.60     17.35 o 
   2  13   0     2534.51     2552.34     58.22 o 
   3  13   0      216.74      193.97     14.64 o 
   4  13   0        1.38       13.37      7.42 o 
   5  13   0      118.12      102.35     13.06 o 
   6  13   0      751.69      696.23     31.34 o 
   7  13   0       25.94       29.49     12.54 o 
   8  13   0       47.95       61.94     20.38 o 
   9  13   0       74.46       77.63     17.24 o 
   0  14   0     2512.98     2565.89     66.81 o 
   1  14   0      729.18      709.11     32.53 o 
   2  14   0       40.26       33.65      8.04 o 
   3  14   0      156.20      133.94     12.96 o 
   4  14   0      551.19      502.04     26.06 o 
   5  14   0        8.59       14.95      8.56 o 
   6  14   0      149.77      165.48     16.74 o 
   7  14   0       80.08       53.00     14.10 o 
   8  14   0       83.94       69.55     16.43 o 
   1  15   0      596.35      635.35     24.80 o 
   2  15   0      329.31      335.44     19.41 o 
   3  15   0      275.91      244.89     19.88 o 
   4  15   0       14.29       -0.14      7.86 o 
   5  15   0        3.81        0.57      8.63 o 
   6  15   0      212.43      239.78     22.49 o 
   7  15   0       16.80       16.18     12.94 o 
   8  15   0       95.29       88.76     16.75 o 
   0  16   0     3967.55     4156.38    203.33 o 
   1  16   0       30.62       27.16     10.44 o 
   2  16   0       80.50       69.14     14.79 o 
   3  16   0      253.59      213.41     19.81 o 
   4  16   0      560.65      525.97     38.96 o 
   5  16   0      488.74      460.16     26.80 o 
   6  16   0      258.32      302.14     25.74 o 
   7  16   0       91.57       76.15     17.14 o 
   1  17   0       46.81       17.91     12.64 o 
   2  17   0     1051.84     1118.96     40.04 o 
   3  17   0        3.87       -0.12      7.93 o 
   4  17   0       47.44       73.03     12.76 o 
   5  17   0        0.02       12.09     10.45 o 
   6  17   0      184.76      199.83     22.02 o 
   0  18   0      130.15      130.87     30.19 o 
   1  18   0       10.18        3.41      9.42 o 
   2  18   0      153.21      129.09     25.17 o 
   3  18   0        2.00        1.29     10.05 o 
   4  18   0      185.05      201.69     20.26 o 
   5  18   0      123.79      115.87     20.86 o 
   1  19   0      115.87      145.18     18.24 o 
   2  19   0      279.24      387.15     28.52 o 
   3  19   0       14.97        4.02     10.82 o 
   4  19   0       51.81       45.48     13.83 o 
   0  20   0      119.13      128.78     26.06 o 
   1  20   0      188.46      191.92     21.90 o 
   2  20   0      127.38      147.56     19.55 o 
   3  20   0       30.64       34.51     17.33 o 
   1  21   0       65.00       46.17     14.52 o 
 -11   1   1        4.24        2.85     13.07 o 
 -10   1   1       13.59       -8.14     11.45 o 
  -9   1   1       13.19       16.07      8.89 o 
  -8   1   1      874.31      904.82     26.95 o 
  -7   1   1        9.74        1.96      7.84 o 
  -6   1   1     1230.71     1276.97     40.60 o 
  -5   1   1      256.16      212.90     14.59 o 
  -4   1   1      382.04      325.22     32.21 o 
  -3   1   1     4958.70     5214.40     94.88 o 
  -2   1   1      300.27      339.44      9.33 o 
  -1   1   1     1523.30     1481.71     23.44 o 
   0   1   1    13078.14    12657.79    237.00 o 
   1   1   1        1.49      -13.13      6.57 o 
   2   1   1      196.18      215.24     12.85 o 
   3   1   1        0.95        0.11      3.28 o 
   4   1   1      997.67     1091.33     28.74 o 
   5   1   1       51.99       32.22      9.68 o 
   6   1   1      222.53      231.85     16.27 o 
   7   1   1        2.73        6.61      5.69 o 
   8   1   1      263.75      199.60     29.40 o 
   9   1   1      128.59      144.40     34.47 o 
  10   1   1      133.97      123.93     29.06 o 
  11   1   1      198.02      248.78     92.30 o 
 -11   2   1       99.08       97.25     17.30 o 
 -10   2   1      673.83      758.01     44.13 o 
  -9   2   1       46.12       71.80     12.00 o 
  -8   2   1       13.54        7.89      6.83 o 
  -7   2   1      428.31      483.42     20.72 o 
  -6   2   1     3423.97     3643.97     68.99 o 
  -5   2   1      787.25      861.68     37.05 o 
  -4   2   1      180.53      183.98     14.55 o 
  -3   2   1      239.45      179.00      8.65 o 
  -2   2   1       60.89       50.58      4.29 o 
  -1   2   1     4934.99     4811.37    106.19 o 
   0   2   1      342.71      339.44      7.08 o 
   1   2   1      310.88      312.34      9.85 o 
   2   2   1    80455.71    78784.13   1290.79 o 
   3   2   1     1199.64     1168.12     26.44 o 
   4   2   1     1509.22     1428.60     30.09 o 
   5   2   1     1693.69     1738.17     36.77 o 
   6   2   1      352.70      405.44     20.27 o 
   7   2   1       15.79       18.89      8.09 o 
   8   2   1      488.25      563.26     47.70 o 
   9   2   1       32.74      -12.40     14.93 o 
  10   2   1       42.93       48.27     23.93 o 
  11   2   1       88.59       65.06     17.80 o 
 -11   3   1       93.66       97.31     17.04 o 
 -10   3   1        0.04       13.51     12.07 o 
  -9   3   1      333.64      336.79     20.13 o 
  -8   3   1        7.17        6.65      6.55 o 
  -7   3   1      350.78      385.88     17.15 o 
  -6   3   1       83.64       81.10      8.10 o 
  -5   3   1     1361.98     1491.05     26.96 o 
  -4   3   1     5642.08     5613.37     78.47 o 
  -3   3   1        9.30       19.89      4.57 o 
  -2   3   1     1367.20     1504.43     23.71 o 
  -1   3   1      573.55      630.19     13.80 o 
   0   3   1      478.30      479.31      9.83 o 
   1   3   1      113.11      120.67      6.05 o 
   2   3   1     9429.42     9835.16    149.48 o 
   3   3   1      816.82      894.83     19.28 o 
   4   3   1     1605.01     1729.11     40.19 o 
   5   3   1     2578.66     2662.65     51.13 o 
   6   3   1      443.87      457.38     25.71 o 
   7   3   1        0.87        9.01      7.23 o 
   8   3   1       74.23      103.12     23.22 o 
   9   3   1      232.42      267.46     50.91 o 
  10   3   1      754.13      724.61     58.30 o 
  11   3   1       43.67       47.99     19.42 o 
 -11   4   1      124.83       92.10     21.72 o 
 -10   4   1        5.43        6.35     11.97 o 
  -9   4   1        3.77        3.27      7.79 o 
  -8   4   1       66.04       49.87      8.70 o 
  -7   4   1       36.67       36.38      7.41 o 
  -6   4   1        1.21        1.91      4.77 o 
  -5   4   1       26.15       18.56      4.72 o 
  -4   4   1     1545.07     1719.33     30.02 o 
  -3   4   1      161.24      181.19     12.97 o 
  -2   4   1      277.82      303.98      8.47 o 
  -1   4   1     3656.15     3620.95     57.04 o 
   0   4   1      206.50      178.37      6.02 o 
   1   4   1     2123.07     1998.80     41.13 o 
   2   4   1      142.15      145.42      7.81 o 
   3   4   1      249.77      240.33     12.29 o 
   4   4   1     1352.15     1382.31     28.32 o 
   5   4   1     1262.75     1334.36     29.27 o 
   6   4   1      141.06      126.08     11.41 o 
   7   4   1       28.30       30.95      7.95 o 
   8   4   1       49.20       43.34     11.14 o 
   9   4   1       17.70       14.81     13.96 o 
  10   4   1       42.48       38.81     15.29 o 
  11   4   1      176.94      186.92     24.79 o 
 -11   5   1       22.49       25.58     17.39 o 
 -10   5   1      130.19      165.38     24.80 o 
  -9   5   1      715.35      726.36     28.07 o 
  -8   5   1        0.30        2.86      6.46 o 
  -7   5   1        0.55        1.02      5.49 o 
  -6   5   1      243.88      231.01     13.56 o 
  -5   5   1      176.87      165.41     11.15 o 
  -4   5   1     5745.48     5999.31     78.72 o 
  -3   5   1      258.41      306.45     10.77 o 
  -2   5   1      229.96      196.92     10.19 o 
  -1   5   1       10.59       11.63      2.87 o 
   0   5   1     1242.67     1210.90     22.93 o 
   1   5   1      383.22      386.49     14.10 o 
   2   5   1     1414.74     1475.71     32.06 o 
   3   5   1        7.80       11.45      4.01 o 
   4   5   1     1767.83     2019.32     37.61 o 
   5   5   1      915.71      834.13     31.59 o 
   6   5   1       90.02       69.56     10.48 o 
   7   5   1      480.89      467.72     24.50 o 
   8   5   1       96.84      104.25     14.31 o 
   9   5   1        0.94       10.50     11.24 o 
  10   5   1      584.96      603.57     38.49 o 
 -11   6   1      562.97      593.90     45.84 o 
 -10   6   1        9.03        9.52     14.28 o 
  -9   6   1      198.92      176.38     16.92 o 
  -8   6   1       98.82       92.32     13.56 o 
  -7   6   1      107.01      126.25     10.20 o 
  -6   6   1     1557.21     1631.80     35.19 o 
  -5   6   1      924.41      836.92     28.45 o 
  -4   6   1      605.32      574.84     14.45 o 
  -3   6   1       20.98       22.97      4.14 o 
  -2   6   1     1036.06     1002.68     19.68 o 
  -1   6   1       35.39       46.38      9.74 o 
   0   6   1        3.96        2.00      2.17 o 
   1   6   1      201.29      220.37      9.48 o 
   2   6   1     1216.45     1087.39     41.32 o 
   3   6   1     2074.72     1930.25     38.84 o 
   4   6   1     2031.15     1867.16     40.15 o 
   5   6   1      362.33      362.40     16.57 o 
   6   6   1       69.50       76.43      9.71 o 
   7   6   1      333.53      376.79     23.69 o 
   8   6   1      585.62      579.43     27.27 o 
   9   6   1      404.89      410.06     32.28 o 
  10   6   1       57.49       32.08     17.53 o 
 -10   7   1       57.84       74.43     22.10 o 
  -9   7   1      316.90      361.23     26.80 o 
  -8   7   1      578.37      645.38     27.61 o 
  -7   7   1      729.95      765.28     22.02 o 
  -6   7   1      241.18      236.76     13.41 o 
  -5   7   1      215.66      196.59     11.67 o 
  -4   7   1      515.03      604.55     16.82 o 
  -3   7   1      713.88      645.59     19.48 o 
  -2   7   1     2340.82     2587.75     45.58 o 
  -1   7   1      730.96      751.60     17.62 o 
   0   7   1      374.15      367.21     11.52 o 
   1   7   1      684.03      675.93     16.76 o 
   2   7   1     2277.44     2222.82     35.19 o 
   3   7   1      906.17     1003.05     23.04 o 
   4   7   1       58.92       59.69      6.63 o 
   5   7   1      128.38      136.31     10.72 o 
   6   7   1      379.47      376.68     17.02 o 
   7   7   1      215.20      230.31     16.22 o 
   8   7   1      156.91      150.94     20.74 o 
   9   7   1        4.58       13.81     13.60 o 
  10   7   1      288.32      353.26     35.66 o 
 -10   8   1       42.32       56.13     15.12 o 
  -9   8   1        0.12       14.08     11.36 o 
  -8   8   1      135.09      143.20     15.53 o 
  -7   8   1      501.32      528.04     23.95 o 
  -6   8   1       13.37       22.36      6.49 o 
  -5   8   1      603.93      639.72     21.08 o 
  -4   8   1      118.96      131.90     15.08 o 
  -3   8   1        1.80        2.32      3.74 o 
  -2   8   1       44.27       60.12      6.39 o 
  -1   8   1     1499.70     1685.99     29.81 o 
   0   8   1      226.58      253.24     19.30 o 
   1   8   1        5.58        4.10      3.31 o 
   2   8   1       87.88       63.40      6.64 o 
   3   8   1      290.89      300.61     13.79 o 
   4   8   1      377.77      421.99     15.21 o 
   5   8   1      965.25     1026.51     24.68 o 
   6   8   1       21.74       15.75      6.70 o 
   7   8   1      100.96       99.57     14.55 o 
   8   8   1        8.47        3.88      8.92 o 
   9   8   1      284.20      221.15     27.32 o 
  10   8   1      161.12      170.09     26.67 o 
 -10   9   1      336.16      362.17     51.67 o 
  -9   9   1       99.65      112.28     16.46 o 
  -8   9   1       15.07       11.45      9.22 o 
  -7   9   1       41.71       30.71      8.78 o 
  -6   9   1      342.45      290.84     17.16 o 
  -5   9   1      173.05      187.30     18.78 o 
  -4   9   1      410.92      486.66     21.44 o 
  -3   9   1      164.35      169.73     15.33 o 
  -2   9   1      662.29      792.49     19.87 o 
  -1   9   1      256.93      268.17     12.34 o 
   0   9   1        0.57       -2.21      3.09 o 
   1   9   1      645.25      692.67     22.13 o 
   2   9   1       31.58       22.28      5.94 o 
   3   9   1      624.21      674.58     17.45 o 
   4   9   1       15.33       25.58      5.70 o 
   5   9   1      490.88      561.01     19.60 o 
   6   9   1     1594.47     1639.68     38.80 o 
   7   9   1      174.07      185.08     17.03 o 
   8   9   1      101.36      128.85     15.84 o 
   9   9   1        0.41       -4.51     12.78 o 
  10   9   1       47.01       40.25     18.24 o 
 -10  10   1      379.26      447.62     32.21 o 
  -9  10   1       44.15       55.72     12.86 o 
  -8  10   1       10.29       27.07     10.55 o 
  -7  10   1       75.43       76.96     11.29 o 
  -6  10   1      389.55      385.38     20.05 o 
  -5  10   1      884.35      781.39     26.34 o 
  -4  10   1      368.10      374.45     18.96 o 
  -3  10   1      437.39      479.13     19.00 o 
  -2  10   1       97.09      112.13     12.67 o 
  -1  10   1     1844.24     1880.60     34.15 o 
   0  10   1      614.21      668.37     24.57 o 
   1  10   1      154.55      141.68     10.33 o 
   2  10   1      143.15      122.52     13.13 o 
   3  10   1      262.73      278.58     13.69 o 
   4  10   1     1995.46     2013.15     37.73 o 
   5  10   1        0.77        0.04      5.39 o 
   6  10   1      153.07      197.87     17.02 o 
   7  10   1       41.90       66.10     12.34 o 
   8  10   1       54.54       42.29     12.45 o 
   9  10   1       18.41       31.74     19.82 o 
  -9  11   1      142.85      128.25     18.26 o 
  -8  11   1       59.93       78.92     13.44 o 
  -7  11   1      923.73      964.11     32.76 o 
  -6  11   1        9.39       10.33      7.93 o 
  -5  11   1      164.44      162.25     14.18 o 
  -4  11   1     2822.88     2815.82     57.80 o 
  -3  11   1        5.77       -3.02      4.79 o 
  -2  11   1      172.05      168.97     10.48 o 
  -1  11   1       62.89       54.12      6.43 o 
   0  11   1      546.80      515.01     30.57 o 
   2  11   1      492.35      494.18     19.01 o 
   3  11   1       23.12       22.99      5.65 o 
   4  11   1      308.37      319.91     15.23 o 
   5  11   1      283.99      293.28     17.25 o 
   6  11   1       20.36       16.14      8.99 o 
   7  11   1      274.68      316.67     22.87 o 
   8  11   1       29.30       22.60     11.50 o 
   9  11   1       25.41       34.50     14.41 o 
  -9  12   1      113.59      124.90     19.46 o 
  -8  12   1        4.09        6.03     10.43 o 
  -7  12   1        1.53        8.90      8.61 o 
  -6  12   1       31.82       16.30      8.66 o 
  -5  12   1       23.30       20.27      7.83 o 
  -4  12   1       70.18       58.93     11.43 o 
  -3  12   1      311.05      354.33     18.85 o 
  -2  12   1      110.39       83.41     10.22 o 
  -1  12   1       96.13      111.60     10.44 o 
   0  12   1       28.71       27.17      7.78 o 
   1  12   1       27.68       14.97      8.35 o 
   2  12   1     1627.24     1538.78     64.83 o 
   3  12   1       68.58       65.38      8.03 o 
   4  12   1       25.85       13.60      7.00 o 
   5  12   1      140.74      132.61     12.59 o 
   6  12   1       22.98       21.25      9.65 o 
   7  12   1       44.21       48.20     15.11 o 
   8  12   1       15.20       19.45     11.44 o 
   9  12   1        2.72       10.24     13.90 o 
  -9  13   1       86.84       93.61     18.83 o 
  -8  13   1       21.41       12.69     11.84 o 
  -7  13   1       31.02       15.73      9.69 o 
  -6  13   1        0.02       -4.05      7.77 o 
  -5  13   1      182.05      187.15     16.10 o 
  -4  13   1     1069.54     1068.93     31.71 o 
  -3  13   1        1.33       -0.07      6.40 o 
  -2  13   1       83.35      107.47     11.00 o 
  -1  13   1     1016.85      988.81     31.71 o 
   0  13   1        8.82       12.25      5.61 o 
   1  13   1      274.25      268.46     13.77 o 
   2  13   1     1534.96     1619.15     34.19 o 
   3  13   1      752.31      715.58     25.07 o 
   4  13   1      138.66      142.23     13.51 o 
   5  13   1      333.10      337.00     21.03 o 
   6  13   1       41.75       68.67     12.48 o 
   7  13   1      324.70      356.50     24.87 o 
   8  13   1        1.23        7.59     11.40 o 
  -8  14   1        5.15       -1.39     11.68 o 
  -7  14   1       95.14      103.70     16.49 o 
  -6  14   1      453.78      472.99     26.48 o 
  -5  14   1      198.69      200.93     16.70 o 
  -4  14   1      424.70      340.35     20.61 o 
  -3  14   1      345.10      361.45     20.26 o 
  -2  14   1      858.08      855.25     27.21 o 
  -1  14   1     2289.89     2235.73     48.64 o 
   0  14   1      264.39      294.40     19.33 o 
   1  14   1      213.14      180.56     12.86 o 
   2  14   1       68.67       72.95      9.85 o 
   3  14   1      928.77      853.99     28.16 o 
   4  14   1      251.50      272.28     18.80 o 
   5  14   1        6.94       12.71      9.11 o 
   6  14   1       14.52       -6.20      9.78 o 
   7  14   1        2.17      -12.64     10.25 o 
   8  14   1      272.69      269.73     25.95 o 
  -8  15   1      634.05      637.77     38.33 o 
  -7  15   1      328.41      334.63     26.92 o 
  -6  15   1       33.54       33.19     11.03 o 
  -5  15   1      150.22      158.43     15.70 o 
  -4  15   1        3.19        2.65      7.37 o 
  -3  15   1      339.57      353.00     20.60 o 
  -2  15   1      218.00      232.13     22.39 o 
  -1  15   1      667.98      710.49     34.10 o 
   0  15   1     4932.53     5019.00     91.25 o 
   1  15   1       21.70       22.15      8.07 o 
   2  15   1      101.74       90.93     11.11 o 
   3  15   1      250.75      262.23     18.15 o 
   4  15   1      768.38      841.22     38.72 o 
   5  15   1      100.53      119.74     14.51 o 
   6  15   1       93.87       76.50     20.31 o 
   7  15   1      233.11      229.68     23.49 o 
  -7  16   1       99.16       96.28     17.38 o 
  -6  16   1       38.47       55.77     12.56 o 
  -5  16   1        2.65        3.09      8.79 o 
  -4  16   1      507.57      486.76     25.82 o 
  -3  16   1      211.16      243.22     17.89 o 
  -2  16   1      246.22      272.74     18.31 o 
  -1  16   1      468.83      478.27     23.64 o 
   0  16   1      135.36      163.79     16.70 o 
   1  16   1        2.05        1.83      8.36 o 
   2  16   1       60.74       36.33     11.24 o 
   3  16   1      123.46      153.31     14.56 o 
   4  16   1        3.03       -0.18      8.05 o 
   5  16   1       30.51       41.90     11.52 o 
   6  16   1       62.61       53.86     15.13 o 
   7  16   1        1.00       -4.05     12.46 o 
  -6  17   1      248.18      218.48     20.27 o 
  -5  17   1      272.89      261.58     21.09 o 
  -4  17   1       91.26       83.32     19.92 o 
  -3  17   1      177.88      194.04     17.07 o 
  -2  17   1      164.69      147.80     17.01 o 
  -1  17   1       75.06       82.31     21.73 o 
   0  17   1       22.18       14.07      8.77 o 
   1  17   1      928.29      972.74     36.31 o 
   2  17   1      654.63      584.24     32.05 o 
   3  17   1        0.73      -15.97      8.17 o 
   4  17   1       34.11       19.79      9.90 o 
   5  17   1      227.60      216.85     22.00 o 
   6  17   1      402.67      480.30     44.41 o 
  -6  18   1      178.59      210.21     20.85 o 
  -5  18   1      189.00      208.80     19.57 o 
  -4  18   1       64.18       64.33     12.68 o 
  -3  18   1      177.18      179.12     19.76 o 
  -2  18   1      215.62      211.45     20.86 o 
  -1  18   1      653.35      695.34     36.39 o 
   0  18   1        3.75        7.51      9.47 o 
   1  18   1       13.27        5.12      9.27 o 
   2  18   1     1247.98     1347.03     45.99 o 
   3  18   1       71.36       49.38     16.57 o 
   4  18   1      300.94      314.02     25.88 o 
   5  18   1       54.80       37.55     18.60 o 
  -5  19   1      135.80      178.06     23.31 o 
  -4  19   1     1283.16     1325.35     48.97 o 
  -3  19   1       11.07       15.66     14.94 o 
  -2  19   1        5.79       13.51     11.08 o 
  -1  19   1        1.67       -6.74      9.06 o 
   0  19   1       20.07       18.46     11.50 o 
   1  19   1       49.03       28.47     11.96 o 
   2  19   1      127.44      118.22     17.41 o 
   3  19   1      105.52      130.44     33.91 o 
   4  19   1      377.18      376.10     29.49 o 
  -3  20   1       89.61      100.66     22.57 o 
  -2  20   1       24.39       23.14     14.65 o 
  -1  20   1        0.35       -5.58     10.48 o 
   0  20   1       79.91       75.29     15.74 o 
   1  20   1        6.53       -2.33     10.91 o 
   2  20   1       86.13       69.83     15.65 o 
   3  20   1       30.65       37.09     14.36 o 
   0  21   1        3.77        0.02     12.06 o 
 -11   0   2     1562.27     1656.13     80.53 o 
 -10   0   2      756.02      872.79     56.49 o 
  -9   0   2      839.14      918.45     41.57 o 
  -8   0   2     1941.81     1935.57     61.29 o 
  -7   0   2     1033.57     1062.29     39.80 o 
  -6   0   2      954.95     1022.27     36.38 o 
  -5   0   2        0.33        7.53      6.55 o 
  -4   0   2     5935.10     6122.11    158.35 o 
  -3   0   2      715.95      797.41     24.80 o 
  -2   0   2     4875.77     4693.56    319.55 o 
  -1   0   2    10349.44    10187.45    241.39 o 
   0   0   2      417.07      407.03     14.78 o 
   1   0   2     5287.91     5131.79    180.10 o 
   2   0   2     1637.74       -5.63      3.37 o 
   3   0   2      105.20      149.05      8.61 o 
   4   0   2     1220.26     1292.73     33.86 o 
   5   0   2      310.02      329.06     15.97 o 
   6   0   2      268.80      215.72     48.52 o 
   7   0   2     2979.61     3226.63    158.42 o 
   9   0   2      925.23      927.63     94.71 o 
  10   0   2       67.71       31.54     31.62 o 
 -11   1   2      233.02      261.60     26.61 o 
 -10   1   2      559.73      570.36     27.28 o 
  -9   1   2       18.74       21.99      8.19 o 
  -8   1   2      254.94      260.60     16.69 o 
  -7   1   2      140.40      141.68     11.83 o 
  -6   1   2      136.90      137.54     17.67 o 
  -5   1   2       44.55       52.71      6.91 o 
  -4   1   2      284.41      329.53     12.55 o 
  -3   1   2     1012.61     1006.36     20.35 o 
  -2   1   2      157.92      146.85      6.18 o 
  -1   1   2     8580.36     8705.52    117.94 o 
   0   1   2    17585.78    17098.17    251.60 o 
   1   1   2     1350.20     1341.59     31.68 o 
   2   1   2     4616.41     4879.67    100.53 o 
   3   1   2      766.37      769.52     17.58 o 
   4   1   2      442.23      414.63     11.47 o 
   5   1   2       69.84       58.29      9.39 o 
   6   1   2       66.99       60.20      7.06 o 
   7   1   2       28.25       25.43     14.83 o 
   8   1   2      108.41      112.86     24.74 o 
   9   1   2        1.60      -13.91     15.48 o 
  10   1   2        3.78       19.31     21.12 o 
 -11   2   2        1.45       -3.41     11.27 o 
 -10   2   2      129.04      122.65     13.10 o 
  -9   2   2        3.57       -6.95      6.63 o 
  -8   2   2       38.28       38.74      8.05 o 
  -7   2   2      426.20      461.24     20.43 o 
  -6   2   2       34.62       51.26      8.56 o 
  -5   2   2      195.45      185.03     12.46 o 
  -4   2   2      227.76      249.89     11.51 o 
  -3   2   2     3373.86     3344.27     50.60 o 
  -2   2   2       62.20       43.14      4.85 o 
  -1   2   2      610.10      608.59     17.96 o 
   0   2   2        0.47       -3.61      2.04 o 
   1   2   2    24594.09    24655.30    361.91 o 
   2   2   2    28792.65    28961.31    478.36 o 
   3   2   2      253.09      295.04     19.55 o 
   4   2   2       13.53       11.32      8.22 o 
   5   2   2       62.86       66.25      8.16 o 
   6   2   2      191.70      186.38     13.98 o 
   7   2   2      234.43      224.15     29.86 o 
   8   2   2      187.64      157.92     50.39 o 
   9   2   2        0.14        0.39     17.13 o 
  10   2   2        6.01       14.11     20.51 o 
 -11   3   2      227.06      209.74     28.38 o 
 -10   3   2      221.84      196.41     15.73 o 
  -9   3   2      643.31      755.80     24.72 o 
  -8   3   2      125.31      131.54     10.60 o 
  -7   3   2       49.78       45.25      9.94 o 
  -6   3   2      327.84      327.12     14.72 o 
  -5   3   2      407.92      456.05     14.01 o 
  -4   3   2      162.80      186.42     11.30 o 
  -3   3   2      269.97      230.62      8.44 o 
  -2   3   2       57.53       53.17      7.15 o 
  -1   3   2     1493.13     1428.84     42.97 o 
   0   3   2       21.75       11.74      2.88 o 
   1   3   2      744.04      827.58     15.85 o 
   2   3   2        0.15       -3.22      3.37 o 
   3   3   2       65.28       79.94      7.49 o 
   4   3   2      765.61      788.56     20.86 o 
   5   3   2       53.81       59.35      8.79 o 
   6   3   2       85.90      111.02     36.12 o 
   7   3   2      141.14      150.09     17.05 o 
   8   3   2       81.21       62.66     20.13 o 
   9   3   2      280.07      311.70     40.16 o 
  10   3   2      100.03       86.06     20.66 o 
 -11   4   2       13.87       53.65     18.66 o 
 -10   4   2       23.71       20.48      9.68 o 
  -9   4   2      176.72      198.17     13.60 o 
  -8   4   2       76.11       80.71     10.97 o 
  -7   4   2     1670.91     1632.24     46.78 o 
  -6   4   2      216.05      257.11     13.17 o 
  -5   4   2     1218.46     1242.46     25.92 o 
  -4   4   2     4319.88     4489.14     60.64 o 
  -3   4   2      761.77      778.70     18.39 o 
  -1   4   2      266.38      261.86      9.28 o 
   0   4   2      502.99      505.65     11.55 o 
   1   4   2      599.57      612.23     15.04 o 
   2   4   2     1195.11     1063.01     22.46 o 
   3   4   2      430.60      437.50     15.43 o 
   4   4   2     9130.49     9672.15    140.08 o 
   5   4   2      189.38      162.71     11.77 o 
   6   4   2      238.62      247.29     19.59 o 
   7   4   2     1061.55     1119.47     64.18 o 
   8   4   2      338.14      316.80     32.11 o 
   9   4   2      613.57      665.71     52.03 o 
  10   4   2      434.81      461.86     40.75 o 
 -11   5   2      345.32      370.77     35.33 o 
 -10   5   2      144.28      168.07     17.31 o 
  -9   5   2      130.31      115.18     12.57 o 
  -8   5   2      932.92     1011.02     27.20 o 
  -7   5   2      183.76      197.14     12.69 o 
  -6   5   2       17.05       26.43      5.62 o 
  -5   5   2     2661.58     2533.03     48.60 o 
  -4   5   2      192.20      238.70     11.23 o 
  -3   5   2      686.81      672.35     16.63 o 
  -2   5   2      190.59      210.36     12.76 o 
  -1   5   2      303.07      319.87      9.65 o 
   0   5   2     1051.35      988.32     18.65 o 
   1   5   2       63.38       49.73      5.31 o 
   2   5   2        3.62        4.97      3.22 o 
   3   5   2        1.96        2.31      3.16 o 
   4   5   2    10710.11    11099.76    172.10 o 
   5   5   2      419.57      435.48     21.65 o 
   6   5   2      621.44      633.28     26.62 o 
   7   5   2       95.96      105.73     17.14 o 
   8   5   2        8.94       13.35     12.66 o 
   9   5   2      183.81      185.63     25.28 o 
  10   5   2        0.04       15.77     14.53 o 
 -11   6   2       35.89       34.19     17.99 o 
 -10   6   2      315.42      323.20     23.43 o 
  -9   6   2      802.58      881.41     30.58 o 
  -8   6   2      143.87      139.58     13.34 o 
  -7   6   2      493.66      502.13     19.02 o 
  -6   6   2      109.99      100.74      9.51 o 
  -5   6   2      484.46      544.28     17.59 o 
  -4   6   2     1770.15     1932.52     33.13 o 
  -3   6   2       14.65       15.52      3.72 o 
  -2   6   2     2873.28     3071.65     54.19 o 
  -1   6   2      110.46      114.40     13.99 o 
   0   6   2      560.58      584.16     16.32 o 
   1   6   2       25.08       24.39      4.16 o 
   2   6   2     1220.02     1241.55     27.08 o 
   3   6   2      171.55      158.63     12.96 o 
   4   6   2     1237.59     1392.19     29.48 o 
   5   6   2       12.81        4.79      5.29 o 
   6   6   2      809.47      781.48     27.75 o 
   7   6   2       92.73       97.88     14.48 o 
   8   6   2      429.41      481.37     74.71 o 
   9   6   2       36.78       37.73     15.82 o 
  10   6   2       14.49       -2.08     12.97 o 
 -11   7   2       68.39       92.39     21.20 o 
 -10   7   2      299.91      311.78     22.68 o 
  -9   7   2       22.41       21.99      9.90 o 
  -8   7   2      635.46      682.36     27.07 o 
  -7   7   2      293.20      283.41     20.96 o 
  -6   7   2        9.39        9.35      5.15 o 
  -5   7   2      212.69      230.73     18.77 o 
  -4   7   2       35.85       34.22      5.12 o 
  -3   7   2      120.84      136.26     17.04 o 
  -2   7   2     5920.64     6318.88    101.72 o 
  -1   7   2      133.79      124.60      7.60 o 
   0   7   2     1674.89     1635.52     28.62 o 
   1   7   2      633.88      609.43     22.37 o 
   2   7   2       40.15       50.84      6.32 o 
   4   7   2       10.61        1.74      4.35 o 
   5   7   2      157.96      175.84     12.11 o 
   6   7   2        7.20        6.75      9.07 o 
   7   7   2      461.30      507.54     28.48 o 
   8   7   2       50.38       41.16     12.62 o 
   9   7   2       46.12       38.63     14.52 o 
  10   7   2       69.14       42.97     18.25 o 
 -10   8   2       88.67       82.66     18.25 o 
  -9   8   2      461.35      431.62     25.81 o 
  -8   8   2       47.96       55.26      9.58 o 
  -7   8   2      346.82      345.85     21.69 o 
  -6   8   2      795.79      857.07     23.45 o 
  -5   8   2     1220.37     1236.84     29.37 o 
  -4   8   2      512.88      476.13     15.31 o 
  -3   8   2      394.19      297.25     14.53 o 
  -2   8   2     3911.34     3937.35     68.18 o 
  -1   8   2        1.45        1.65      3.11 o 
   0   8   2      449.12      589.12     14.81 o 
   1   8   2     2786.11     2878.79     47.20 o 
   2   8   2      311.82      283.29     11.14 o 
   3   8   2      551.06      509.51     24.07 o 
   4   8   2      382.42      479.35     19.95 o 
   5   8   2      708.58      754.19     24.11 o 
   6   8   2     5262.47     5388.22     91.60 o 
   7   8   2      696.54      727.47     28.68 o 
   8   8   2      248.43      295.63     30.76 o 
   9   8   2      324.98      297.16     32.13 o 
  10   8   2      131.76      135.10     28.49 o 
 -10   9   2       42.96       76.95     18.12 o 
  -9   9   2        0.36        0.99     14.11 o 
  -8   9   2       51.91       64.41     11.15 o 
  -7   9   2      194.00      181.35     15.77 o 
  -6   9   2     1624.76     1562.92     39.81 o 
  -5   9   2      571.65      574.12     23.82 o 
  -4   9   2       41.84       51.98      7.92 o 
  -3   9   2      592.37      645.25     27.34 o 
  -2   9   2     1456.95     1530.51     28.52 o 
  -1   9   2     1199.46     1135.41     23.42 o 
   0   9   2     1445.62     1480.92     28.12 o 
   1   9   2       70.57       59.14      5.92 o 
   2   9   2        0.85        1.36      3.51 o 
   3   9   2      715.97      729.05     26.02 o 
   4   9   2     1141.36     1067.39     28.58 o 
   5   9   2      270.63      311.25     15.51 o 
   6   9   2      126.68      126.71     12.59 o 
   7   9   2       70.31       69.40     11.47 o 
   8   9   2      115.00      134.14     18.10 o 
   9   9   2       83.30       84.69     27.58 o 
 -10  10   2       93.47       58.07     26.83 o 
  -9  10   2       15.72        3.51     10.80 o 
  -8  10   2        2.03       -5.06      8.42 o 
  -7  10   2      496.12      460.32     24.76 o 
  -6  10   2        1.54       11.71      7.35 o 
  -5  10   2      318.81      301.96     18.14 o 
  -4  10   2       44.87       48.34      8.19 o 
  -3  10   2      122.62      166.83     13.41 o 
  -2  10   2      233.43      236.95     14.69 o 
  -1  10   2      104.73       89.94      6.95 o 
   0  10   2      106.50      125.84      9.07 o 
   1  10   2      588.66      609.98     22.66 o 
   2  10   2      149.00      132.06      9.88 o 
   3  10   2      269.06      320.72     16.22 o 
   4  10   2     2474.70     2467.32     44.03 o 
   5  10   2      803.66      810.31     23.10 o 
   6  10   2        0.18       -0.10      7.20 o 
   7  10   2       40.80       45.00     11.78 o 
   8  10   2      243.63      247.36     21.54 o 
   9  10   2        7.24       29.54     20.95 o 
 -10  11   2      231.83      233.20     26.73 o 
  -9  11   2       60.16       45.58     13.93 o 
  -8  11   2       49.15       51.76     11.82 o 
  -7  11   2       79.22       81.09     12.43 o 
  -6  11   2       47.49       46.08      9.84 o 
  -5  11   2      119.36      103.42     11.46 o 
  -4  11   2      224.73      245.54     15.70 o 
  -3  11   2       81.41       52.78     13.31 o 
  -2  11   2      402.83      422.75     18.96 o 
  -1  11   2      551.20      615.67     18.64 o 
   0  11   2      933.35      887.67     26.88 o 
   1  11   2     1325.54     1214.38     40.49 o 
   2  11   2      290.52      268.59     14.26 o 
   3  11   2      694.57      631.42     19.99 o 
   4  11   2      967.02     1054.92     25.64 o 
   5  11   2       26.72       18.46      8.04 o 
   6  11   2       69.54       76.61     15.98 o 
   7  11   2       30.43       35.42     11.48 o 
   8  11   2      533.10      556.93     44.68 o 
   9  11   2      295.71      312.11     46.04 o 
  -9  12   2       71.49      109.06     17.61 o 
  -8  12   2      534.84      626.45     31.66 o 
  -7  12   2      287.11      298.31     21.17 o 
  -6  12   2       50.05       54.12     10.41 o 
  -5  12   2       34.42       42.05      9.09 o 
  -4  12   2      792.34      793.36     26.78 o 
  -3  12   2     1428.35     1333.59     39.47 o 
  -2  12   2      245.72      205.20     14.00 o 
  -1  12   2        0.04        4.74      5.50 o 
   0  12   2      237.16      222.64     12.79 o 
   1  12   2      251.03      239.87     14.35 o 
   2  12   2     1966.52     1909.55     37.87 o 
   3  12   2      145.55      120.83      9.59 o 
   4  12   2        4.94        1.12      5.71 o 
   5  12   2     1678.78     1726.06     45.59 o 
   6  12   2       85.23      129.81     15.32 o 
   7  12   2      219.94      223.36     22.32 o 
   8  12   2      207.10      190.15     20.33 o 
  -9  13   2      381.48      388.13     29.98 o 
  -8  13   2       22.83       11.58     11.08 o 
  -7  13   2        8.76        1.33      9.03 o 
  -6  13   2      116.93      125.99     14.40 o 
  -5  13   2     1481.85     1419.90     39.05 o 
  -4  13   2      110.63      104.15     11.96 o 
  -3  13   2        4.11        8.45      6.49 o 
  -2  13   2       13.79        8.99      6.52 o 
  -1  13   2      812.63      808.38     25.07 o 
   0  13   2     1140.85     1154.83     26.85 o 
   1  13   2     1349.74     1395.92     44.60 o 
   2  13   2     1916.77     1914.85     38.87 o 
   3  13   2      292.41      295.02     16.04 o 
   4  13   2      222.50      242.53     15.94 o 
   5  13   2      131.37      119.46     14.34 o 
   6  13   2       35.36       46.03     11.99 o 
   7  13   2        6.34        0.37     10.56 o 
   8  13   2       91.59       98.75     16.88 o 
  -8  14   2      374.26      380.13     28.98 o 
  -7  14   2       45.82       21.37     10.79 o 
  -6  14   2       16.81        4.22      8.65 o 
  -5  14   2       45.33       36.50     12.23 o 
  -4  14   2       19.38       20.05      8.41 o 
  -3  14   2      373.45      314.68     19.04 o 
  -2  14   2     1223.13     1227.80     33.65 o 
  -1  14   2       15.91       14.84      7.04 o 
   0  14   2       73.52       68.19      9.54 o 
   1  14   2      556.89      584.04     19.95 o 
   2  14   2      889.23      885.70     24.54 o 
   3  14   2      244.94      229.28     16.68 o 
   4  14   2       25.51       13.26      7.86 o 
   5  14   2       38.39       22.49     10.04 o 
   6  14   2        0.28        6.68     10.18 o 
   7  14   2        0.14      -18.04      9.91 o 
   8  14   2      296.10      313.07     35.74 o 
  -8  15   2      157.08      149.47     20.29 o 
  -7  15   2        5.94       -5.70     10.01 o 
  -6  15   2        7.02       10.08      9.77 o 
  -5  15   2      177.89      162.27     16.34 o 
  -4  15   2      152.64      137.08     16.05 o 
  -3  15   2      531.91      513.47     28.39 o 
  -2  15   2      265.82      287.78     18.36 o 
  -1  15   2       47.45       34.52      8.88 o 
   0  15   2      208.27      230.13     16.23 o 
   1  15   2      602.65      613.18     29.94 o 
   2  15   2      260.75      285.65     22.79 o 
   3  15   2       26.67       20.07     10.27 o 
   4  15   2        3.85        9.51      8.37 o 
   5  15   2       40.75       30.70     12.62 o 
   6  15   2       55.41       53.23     21.39 o 
   7  15   2       43.18       18.65     13.52 o 
  -7  16   2      245.55      241.32     20.86 o 
  -6  16   2        3.87       -3.01      9.80 o 
  -5  16   2        1.57       -0.35      8.51 o 
  -4  16   2      473.54      442.71     24.68 o 
  -3  16   2      457.40      410.82     23.22 o 
  -2  16   2     2730.37     2678.54     58.97 o 
  -1  16   2        4.78       12.42      8.04 o 
   0  16   2       13.60       13.97      8.73 o 
   1  16   2     1607.06     1656.65     48.49 o 
   2  16   2      118.46      131.38     15.55 o 
   3  16   2      400.60      363.35     25.98 o 
   4  16   2       88.88       79.60     12.82 o 
   5  16   2       58.51       64.04     13.86 o 
   6  16   2      279.03      297.87     45.52 o 
  -6  17   2      165.34      172.64     18.68 o 
  -5  17   2       27.70       22.88     10.95 o 
  -4  17   2       67.14       44.03     11.53 o 
  -3  17   2        8.79       13.77      8.72 o 
  -2  17   2      151.52      158.36     15.26 o 
  -1  17   2      380.07      357.11     25.37 o 
   0  17   2       58.18       32.94     10.91 o 
   1  17   2      601.55      610.90     32.85 o 
   2  17   2      629.63      680.35     35.14 o 
   3  17   2       56.70       26.88     12.66 o 
   4  17   2       74.18       67.20     14.73 o 
   5  17   2       88.38       84.45     16.72 o 
   6  17   2      464.79      500.06     34.10 o 
  -6  18   2       19.33       22.35     12.10 o 
  -5  18   2      243.64      317.72     23.45 o 
  -4  18   2       11.62        7.58      9.60 o 
  -3  18   2       20.11        9.59      9.46 o 
  -2  18   2       63.08       63.66     13.53 o 
  -1  18   2       28.61       11.69     10.17 o 
   0  18   2       60.23       81.83     14.42 o 
   1  18   2        0.21       -6.99      9.21 o 
   2  18   2      289.55      330.42     25.40 o 
   3  18   2       29.63       17.25     11.91 o 
   4  18   2       29.41       23.09     14.85 o 
   5  18   2       28.16       23.12     16.33 o 
  -5  19   2        6.19       11.31     11.37 o 
  -4  19   2        0.88        6.48     10.27 o 
  -3  19   2       21.37       32.37     12.30 o 
  -2  19   2       32.71       33.05     12.52 o 
  -1  19   2      416.85      466.00     30.94 o 
   0  19   2      198.12      243.42     22.98 o 
   1  19   2        6.32        3.72     10.67 o 
   2  19   2       80.00       66.15     15.15 o 
   3  19   2      508.34      588.72     35.74 o 
   4  19   2      141.05       95.31     21.30 o 
  -3  20   2      218.95      211.75     23.30 o 
  -2  20   2       31.21       14.48     12.67 o 
  -1  20   2       19.74       19.16     12.89 o 
   0  20   2        3.13        4.98     11.79 o 
   1  20   2        3.30       -3.16     10.95 o 
   2  20   2       36.82       35.76     13.54 o 
 -11   1   3     1289.78     1361.29     49.70 o 
 -10   1   3       49.65       43.74     10.23 o 
  -9   1   3       52.86       51.18     10.27 o 
  -8   1   3      149.25      215.41     15.03 o 
  -7   1   3     1711.88     1873.07     56.78 o 
  -6   1   3      211.59      240.47     13.51 o 
  -5   1   3      103.72       95.15      8.18 o 
  -4   1   3      251.81      219.11     11.67 o 
  -2   1   3     1834.17     1826.69     28.48 o 
  -1   1   3       52.71       48.37      3.60 o 
   0   1   3      673.02      734.49     17.49 o 
   1   1   3     1417.93     1478.92     42.64 o 
   2   1   3     6054.01     6372.09    196.35 o 
   3   1   3       24.37       22.85      8.59 o 
   4   1   3     1006.02     1065.20     31.94 o 
   5   1   3      742.88      779.72     21.61 o 
   6   1   3       15.20       12.07     12.12 o 
   7   1   3      215.54      202.25     28.41 o 
   8   1   3        0.47      -18.73     12.05 o 
   9   1   3      335.27      354.97     44.18 o 
  10   1   3       84.74       65.59     26.25 o 
 -11   2   3      149.33      124.86     19.37 o 
 -10   2   3       41.54       30.14      8.89 o 
  -9   2   3      961.27      949.35     25.73 o 
  -8   2   3       21.57       25.45      7.49 o 
  -7   2   3      431.78      505.29     18.43 o 
  -6   2   3       37.07       26.31      5.56 o 
  -5   2   3     5524.56     5623.41     80.14 o 
  -4   2   3      450.93      430.75     11.79 o 
  -3   2   3     4409.57     4367.63     76.69 o 
  -2   2   3     1006.94      941.52     18.73 o 
  -1   2   3      177.27      192.52      6.47 o 
   0   2   3     1748.38     1630.60     64.21 o 
   1   2   3    11291.03    11344.43    221.63 o 
   2   2   3       18.13       14.12      7.81 o 
   3   2   3       14.88       28.53     41.84 o 
   4   2   3     1122.88     1088.09     38.23 o 
   5   2   3      131.51      137.39     27.16 o 
   6   2   3       12.55       -3.31     10.82 o 
   7   2   3       97.63      104.09     23.18 o 
   8   2   3        6.25        5.98     15.75 o 
   9   2   3      834.52      782.37     62.86 o 
  10   2   3        0.61       -4.21     20.36 o 
 -11   3   3       15.35       20.38     13.25 o 
 -10   3   3        9.70        3.39      7.75 o 
  -9   3   3        1.59        5.20      6.62 o 
  -8   3   3     1170.86     1110.78     26.00 o 
  -7   3   3       32.53       18.67      5.75 o 
  -6   3   3     2007.11     1950.42     35.90 o 
  -5   3   3        7.96       13.17      4.22 o 
  -4   3   3        9.04       10.72      3.48 o 
  -3   3   3      787.35      812.30     17.85 o 
  -2   3   3      358.56      416.85     10.61 o 
  -1   3   3      906.53      953.30     17.36 o 
   0   3   3     3431.05     3673.45     53.98 o 
   1   3   3     5742.79     5725.08     99.64 o 
   2   3   3      117.42      151.25      8.93 o 
   3   3   3        2.65        9.54      6.03 o 
   4   3   3     1106.17     1166.67     43.01 o 
   5   3   3       14.17        6.72      7.04 o 
   6   3   3     1380.08     1424.64     45.47 o 
   7   3   3      615.39      591.91     47.99 o 
   8   3   3      464.12      416.43     44.41 o 
   9   3   3       61.53       34.55     23.01 o 
  10   3   3      170.49      184.38     27.69 o 
 -11   4   3        7.80       10.53     13.09 o 
 -10   4   3      151.83      148.57     15.55 o 
  -9   4   3       39.92       33.43      7.94 o 
  -8   4   3       72.49       76.48      8.72 o 
  -7   4   3      396.59      422.75     16.70 o 
  -6   4   3      127.24      148.25      9.29 o 
  -5   4   3       72.79       79.04      6.72 o 
  -4   4   3      106.00      134.86      7.35 o 
  -3   4   3      355.41      352.41     10.86 o 
  -1   4   3     2077.88     2079.60     33.26 o 
   0   4   3        4.28        2.96      2.79 o 
   1   4   3      640.85      674.83     18.17 o 
   2   4   3     1118.93     1204.69     23.08 o 
   3   4   3     4994.43     5191.26     78.79 o 
   4   4   3     3925.94     4383.41    113.09 o 
   5   4   3       63.52       41.31     18.08 o 
   6   4   3      170.48      213.07     24.08 o 
   7   4   3        0.52       14.38     11.26 o 
   8   4   3       25.68       24.54     16.16 o 
   9   4   3       17.98        3.56     14.52 o 
  10   4   3      190.96      245.36     31.36 o 
 -11   5   3       22.44        8.37     12.90 o 
 -10   5   3      108.86      122.62     15.33 o 
  -9   5   3       99.52      108.00     12.86 o 
  -8   5   3      593.97      589.45     20.28 o 
  -7   5   3      699.82      773.52     20.46 o 
  -6   5   3      237.04      243.82     10.96 o 
  -5   5   3       89.91       86.56      6.72 o 
  -4   5   3      110.02      124.26      6.51 o 
  -2   5   3     1305.61     1428.66     28.68 o 
  -1   5   3      108.61      139.44      9.29 o 
   0   5   3      720.19      706.94     19.08 o 
   1   5   3      529.87      533.26     13.70 o 
   2   5   3      184.91      185.75      8.65 o 
   3   5   3     2318.91     2431.78     45.17 o 
   4   5   3      181.54      205.34     17.22 o 
   6   5   3       20.25       10.99      7.69 o 
   7   5   3        0.09        1.38     10.14 o 
   8   5   3       55.98       65.76     16.79 o 
   9   5   3       38.43       19.53     15.45 o 
  10   5   3        0.61       18.37     17.25 o 
 -11   6   3       21.56        9.28     15.44 o 
 -10   6   3       40.14       54.13     12.64 o 
  -9   6   3       15.31       27.98      9.15 o 
  -8   6   3      125.48      131.24     15.09 o 
  -7   6   3       69.87       75.50      8.54 o 
  -6   6   3        7.98       -2.77      4.04 o 
  -5   6   3      603.94      562.87     15.79 o 
  -4   6   3      265.70      245.12     10.29 o 
  -3   6   3     6867.76     7183.16    115.57 o 
  -2   6   3      719.48      657.70     18.10 o 
  -1   6   3        2.49       -0.60      2.95 o 
   0   6   3     3904.80     3970.29     65.87 o 
   1   6   3      311.26      285.88     10.70 o 
   2   6   3      101.12      148.11     10.59 o 
   3   6   3     1267.26     1350.18     27.72 o 
   4   6   3     1000.59      990.82     40.67 o 
   5   6   3      776.92      793.55     64.64 o 
   6   6   3       12.20        9.08      7.22 o 
   7   6   3        1.01        8.83     10.78 o 
   8   6   3     1084.25     1121.76     51.87 o 
   9   6   3      816.07      880.83     53.20 o 
  10   6   3       61.96       22.01     18.16 o 
 -11   7   3       59.79       66.79     18.38 o 
 -10   7   3      277.69      292.03     43.54 o 
  -9   7   3      431.55      450.50     25.79 o 
  -8   7   3       38.59       22.06      9.14 o 
  -7   7   3      451.59      496.06     22.30 o 
  -6   7   3     1096.66     1011.23     26.89 o 
  -5   7   3       33.16       27.71      5.60 o 
  -4   7   3      244.58      234.65     12.49 o 
  -3   7   3      398.87      389.19     14.14 o 
  -2   7   3     2492.97     2435.26     41.80 o 
  -1   7   3     2174.53     2223.80     33.48 o 
   0   7   3     1415.67     1578.15     28.79 o 
   1   7   3       48.19       28.90      7.57 o 
   2   7   3      138.29      117.42      8.08 o 
   3   7   3      832.05      752.15     29.15 o 
   4   7   3      942.55      902.73     27.16 o 
   5   7   3       86.54      115.63     11.84 o 
   6   7   3     3713.49     3922.81     78.39 o 
   7   7   3      181.97      223.22     28.72 o 
   8   7   3       54.61       46.52     15.32 o 
   9   7   3        6.91       21.15     16.33 o 
  10   7   3        6.99       -7.62     15.94 o 
 -10   8   3        4.01       12.06     11.30 o 
  -9   8   3      427.16      391.85     24.48 o 
  -8   8   3      179.20      179.39     14.96 o 
  -7   8   3      457.54      448.45     21.40 o 
  -6   8   3       97.56      105.84     13.15 o 
  -5   8   3       35.76       24.20      6.14 o 
  -4   8   3       35.74       36.61     12.02 o 
  -3   8   3      692.35      766.69     22.78 o 
  -2   8   3     1178.20     1303.81     29.40 o 
  -1   8   3      639.50      648.58     17.60 o 
   0   8   3      632.64      731.12     18.11 o 
   1   8   3      363.57      453.17     17.17 o 
   2   8   3      443.27      478.21     15.05 o 
   3   8   3      144.43      141.21     14.45 o 
   4   8   3       15.99        3.49      4.78 o 
   5   8   3      454.29      488.54     26.94 o 
   6   8   3       38.78       42.26     10.04 o 
   7   8   3      164.90      167.51     16.36 o 
   8   8   3       18.85       34.08     15.57 o 
   9   8   3        2.00      -13.03     12.89 o 
 -10   9   3        0.04       11.00     13.15 o 
  -9   9   3      130.11      134.78     16.08 o 
  -8   9   3      253.46      279.81     18.59 o 
  -7   9   3      183.77      196.19     14.67 o 
  -6   9   3       26.47       16.26      6.86 o 
  -5   9   3       43.35       28.88      8.40 o 
  -4   9   3        3.10       -3.04      4.81 o 
  -3   9   3      254.45      290.21     16.13 o 
  -2   9   3     3055.23     3269.37     59.90 o 
  -1   9   3        0.12        0.30      3.01 o 
   0   9   3     3500.57     3708.01     54.26 o 
   1   9   3      107.89      113.51      7.62 o 
   2   9   3      681.78      682.27     17.37 o 
   3   9   3     1672.88     1626.99     46.62 o 
   4   9   3      531.40      511.32     19.12 o 
   5   9   3      425.15      414.82     22.23 o 
   6   9   3      148.83      170.34     17.00 o 
   7   9   3       48.53       40.83     10.61 o 
   8   9   3        5.18        8.51     11.83 o 
   9   9   3       16.87        9.87     15.85 o 
 -10  10   3        6.97        7.48     13.81 o 
  -9  10   3       14.22       10.67      9.67 o 
  -8  10   3      104.12       81.71     12.53 o 
  -7  10   3       91.48       62.83     10.94 o 
  -6  10   3       38.93       28.92      8.53 o 
  -5  10   3      767.14      782.54     25.66 o 
  -4  10   3      890.13      802.76     27.47 o 
  -3  10   3     1577.00     1609.73     54.02 o 
  -2  10   3      748.07      730.06     21.96 o 
  -1  10   3      239.94      206.40     10.43 o 
   0  10   3     1046.05     1029.52     23.10 o 
   1  10   3      514.31      523.61     15.72 o 
   2  10   3       41.52       53.05      6.68 o 
   3  10   3        3.71        1.96      4.54 o 
   4  10   3     1771.11     1717.67     34.62 o 
   5  10   3      256.59      264.41     17.01 o 
   6  10   3      635.17      699.85     46.58 o 
   7  10   3     1217.03     1365.80     38.49 o 
   8  10   3      745.41      797.17     52.27 o 
   9  10   3      449.28      525.14     43.74 o 
 -10  11   3        8.51        0.29     12.78 o 
  -9  11   3       10.57      -11.86      9.87 o 
  -8  11   3      308.05      302.15     21.82 o 
  -7  11   3      608.63      619.87     29.43 o 
  -6  11   3      364.30      416.69     22.85 o 
  -5  11   3        8.39       12.21      7.33 o 
  -4  11   3      468.76      430.86     20.94 o 
  -3  11   3      448.17      461.10     32.53 o 
  -2  11   3      143.46      125.06     10.90 o 
  -1  11   3      461.37      414.61     20.93 o 
   0  11   3      463.37      408.77     31.58 o 
   1  11   3     2136.12     2102.76     36.52 o 
   2  11   3     1138.03     1143.74     25.04 o 
   3  11   3     2180.70     2135.55     39.40 o 
   4  11   3     1392.71     1460.33     31.78 o 
   5  11   3      677.03      658.30     28.34 o 
   6  11   3       53.44       72.23     11.42 o 
   7  11   3      167.20      202.07     19.35 o 
   8  11   3      339.82      359.16     31.35 o 
  -9  12   3       76.00       82.30     15.92 o 
  -8  12   3        0.03       -5.64      9.13 o 
  -7  12   3       50.03       57.29     11.66 o 
  -6  12   3      222.14      232.22     17.96 o 
  -5  12   3      133.87       89.79     11.38 o 
  -4  12   3       10.38       13.70      7.17 o 
  -3  12   3       90.32       63.76     11.28 o 
  -2  12   3       11.65        5.16      5.91 o 
  -1  12   3        4.23       -4.67      5.26 o 
   0  12   3     1619.36     1572.88     58.79 o 
   1  12   3      586.11      585.63     18.58 o 
   2  12   3       78.67       73.55      7.98 o 
   3  12   3      186.23      174.36     11.79 o 
   4  12   3        1.21       -5.95      6.07 o 
   5  12   3       15.08        1.01      7.25 o 
   6  12   3      113.97      101.27     14.66 o 
   7  12   3       97.32       96.39     21.18 o 
   8  12   3        0.48       18.54     13.93 o 
  -9  13   3      138.98      131.64     19.30 o 
  -8  13   3      602.80      622.77     50.29 o 
  -7  13   3       32.37       10.62      9.72 o 
  -6  13   3      500.76      463.72     30.35 o 
  -5  13   3        6.06        2.73      7.14 o 
  -4  13   3       14.50       18.07      7.73 o 
  -3  13   3      750.01      764.13     31.02 o 
  -2  13   3      156.78      129.82     12.13 o 
  -1  13   3      312.12      327.26     23.05 o 
   0  13   3        4.58        8.03      6.57 o 
   1  13   3       41.88       45.11      8.92 o 
   2  13   3     1747.37     1788.42     37.62 o 
   3  13   3      431.47      432.58     20.32 o 
   4  13   3        0.05       -6.55      7.26 o 
   5  13   3      118.20      108.66     14.36 o 
   6  13   3       20.13       25.27     11.33 o 
   7  13   3      113.12      117.42     16.75 o 
   8  13   3       59.83       32.64     15.65 o 
  -8  14   3      350.19      329.20     24.31 o 
  -7  14   3       66.80       60.65     12.37 o 
  -6  14   3      409.01      481.95     26.55 o 
  -5  14   3      572.41      552.73     27.33 o 
  -4  14   3       26.21       24.22      8.33 o 
  -3  14   3      611.32      607.96     25.82 o 
  -2  14   3       49.10       35.76      8.53 o 
  -1  14   3     1828.84     1862.58     49.27 o 
   0  14   3      836.87      784.30     25.72 o 
   1  14   3      632.44      618.24     23.97 o 
   2  14   3       30.10       24.70      7.52 o 
   3  14   3       33.51       30.70      8.70 o 
   4  14   3      125.74      127.81     14.27 o 
   5  14   3      161.52      175.41     17.33 o 
   6  14   3       40.64       25.86     11.88 o 
   7  14   3       37.08       38.16     13.73 o 
  -8  15   3       12.03       20.35     11.99 o 
  -7  15   3      307.20      311.18     23.00 o 
  -6  15   3      224.14      241.05     19.74 o 
  -5  15   3      131.39      115.06     16.64 o 
  -4  15   3       20.63        3.62      7.74 o 
  -3  15   3       21.10       14.96      8.15 o 
  -2  15   3       81.16       50.80     10.11 o 
  -1  15   3       23.38       22.40      8.23 o 
   0  15   3       16.30       21.94      8.02 o 
   1  15   3      165.96      165.23     14.31 o 
   2  15   3      156.20      159.37     30.40 o 
   3  15   3      388.06      446.94     26.74 o 
   4  15   3      141.33      144.03     17.23 o 
   5  15   3        9.98        5.04      9.55 o 
   6  15   3        0.05        7.94     10.07 o 
   7  15   3      180.15      197.22     21.38 o 
  -7  16   3       60.85       50.26     13.30 o 
  -6  16   3        7.16       17.65     10.74 o 
  -5  16   3       28.34       16.87      9.39 o 
  -4  16   3       22.66       25.16      9.77 o 
  -3  16   3      213.31      233.11     17.99 o 
  -2  16   3       28.66       24.89     10.79 o 
  -1  16   3      304.66      330.54     20.33 o 
   0  16   3      304.89      325.34     20.01 o 
   1  16   3      107.31      114.95     18.07 o 
   2  16   3      143.20      153.50     17.34 o 
   3  16   3       91.53       91.80     20.38 o 
   4  16   3       70.31       77.55     14.62 o 
   5  16   3      118.88       91.58     16.88 o 
   6  16   3       33.90       41.92     15.03 o 
  -6  17   3       48.31       28.81     11.57 o 
  -5  17   3       54.03       55.40     12.26 o 
  -4  17   3      486.51      531.93     28.14 o 
  -3  17   3       18.70       14.17      9.04 o 
  -2  17   3       83.42       77.67     12.15 o 
  -1  17   3       53.05       56.73     11.45 o 
   0  17   3        6.50       10.92     13.55 o 
   1  17   3      437.36      446.26     28.14 o 
   2  17   3        0.09       -1.43      9.54 o 
   3  17   3      201.90      190.92     19.98 o 
   4  17   3        4.11       -4.38     11.33 o 
   5  17   3       48.44       47.21     17.23 o 
  -6  18   3        2.05        7.89     10.99 o 
  -5  18   3      516.47      579.11     31.41 o 
  -4  18   3        0.61       -3.74      9.35 o 
  -3  18   3       16.97       14.45      9.73 o 
  -2  18   3       73.06       66.17     12.79 o 
  -1  18   3       68.97       60.85     14.21 o 
   0  18   3     1177.92     1149.78     45.16 o 
   1  18   3      115.49      118.99     17.19 o 
   2  18   3      262.50      292.82     24.42 o 
   3  18   3        8.01        3.04     10.91 o 
   4  18   3       68.79       49.46     25.15 o 
  -5  19   3      278.70      303.65     27.59 o 
  -4  19   3       11.84        9.80     10.93 o 
  -3  19   3        5.39       12.63     10.66 o 
  -2  19   3       30.37       27.52     12.53 o 
  -1  19   3       95.91      136.57     18.33 o 
   0  19   3        0.21       -0.06     10.47 o 
   1  19   3      118.07      119.11     17.78 o 
   2  19   3       86.10      156.57     19.34 o 
   3  19   3      793.30      747.94     59.25 o 
  -3  20   3       88.32      117.71     20.15 o 
  -2  20   3       30.47       33.43     13.07 o 
  -1  20   3       11.33       17.05     12.87 o 
   0  20   3       21.13       10.25     12.39 o 
   1  20   3       17.01       15.78     12.38 o 
   2  20   3       52.42       54.56     15.75 o 
 -11   0   4      695.81      731.19     46.89 o 
 -10   0   4       10.56       24.30     17.06 o 
  -9   0   4     1032.39     1022.71     52.88 o 
  -8   0   4       83.19       49.03     20.01 o 
  -7   0   4      258.18      274.96     27.52 o 
  -6   0   4      398.46      441.97     40.51 o 
  -5   0   4     3225.49     3466.38    101.32 o 
  -4   0   4     4417.93     4929.25    132.23 o 
  -3   0   4    15511.29    15570.72    360.97 o 
  -2   0   4      189.27      258.47     16.92 o 
  -1   0   4    10115.29    10298.18    248.88 o 
   0   0   4     1131.83     1136.57     36.13 o 
   1   0   4     9610.82     9772.91    236.20 o 
   2   0   4        8.21        1.80      9.93 o 
   3   0   4      471.09        3.20      7.09 o 
   4   0   4      995.15     1053.25     67.37 o 
   5   0   4      337.86      338.12     45.24 o 
   6   0   4      133.95      157.39     35.04 o 
   7   0   4      163.97      192.61     42.12 o 
   8   0   4       79.27       69.06     31.64 o 
   9   0   4      512.63      602.79     81.82 o 
  10   0   4      265.61      320.55     66.25 o 
 -11   1   4        0.07        4.50      9.42 o 
 -10   1   4     1110.60     1155.10     34.99 o 
  -9   1   4      978.50      943.25     27.17 o 
  -8   1   4      118.48       78.40     10.27 o 
  -7   1   4       43.06       19.42     11.66 o 
  -6   1   4      289.55      390.77     25.06 o 
  -5   1   4     1787.37     1908.74     39.03 o 
  -4   1   4     1253.14     1365.68     28.54 o 
  -3   1   4      380.40      357.07     11.29 o 
  -2   1   4      160.48      149.63      9.50 o 
  -1   1   4     1960.19     1908.20     32.74 o 
   0   1   4     1536.69     1459.40     30.96 o 
   1   1   4     1975.57     1987.19     39.50 o 
   2   1   4      288.89      326.20     26.45 o 
   3   1   4      415.90      412.90     35.37 o 
   4   1   4        5.28        1.44      4.44 o 
   5   1   4      461.97      422.21     50.38 o 
   6   1   4      371.67      393.70     38.04 o 
   7   1   4        4.31       13.56     15.20 o 
   8   1   4        3.91        6.95     16.25 o 
   9   1   4      207.76      203.48     35.97 o 
  10   1   4      299.39      293.28     44.35 o 
 -11   2   4       19.25       27.51     13.80 o 
 -10   2   4      746.15      795.26     29.37 o 
  -9   2   4      485.80      553.16     23.01 o 
  -8   2   4      907.35      927.34     24.90 o 
  -7   2   4      736.31      794.65     25.77 o 
  -6   2   4       86.22       78.23      8.91 o 
  -5   2   4      624.00      659.27     19.88 o 
  -4   2   4      744.22      888.90     22.23 o 
  -3   2   4      623.17      715.31     15.85 o 
  -2   2   4      124.64      135.82      5.80 o 
  -1   2   4      757.57      766.91     15.24 o 
   0   2   4      141.59      159.03      7.53 o 
   1   2   4      621.10      694.13     15.66 o 
   2   2   4     2082.32     1870.81     46.61 o 
   3   2   4      274.61      289.91     15.44 o 
   4   2   4      100.02      109.63     10.71 o 
   5   2   4        1.57       -0.95      8.94 o 
   6   2   4       20.07      -10.12      9.24 o 
   7   2   4       44.46       37.85     17.99 o 
   8   2   4        1.91       24.58     17.63 o 
   9   2   4       50.63        8.82     19.46 o 
  10   2   4      473.05      512.91     56.83 o 
 -11   3   4       67.27       62.72     18.00 o 
 -10   3   4        1.08       10.07     11.55 o 
  -9   3   4      591.16      551.72     22.54 o 
  -8   3   4       58.07       54.00      8.23 o 
  -7   3   4      437.87      428.50     18.69 o 
  -6   3   4       37.98       32.41      9.38 o 
  -5   3   4     2118.86     2337.07     45.58 o 
  -4   3   4       37.09       17.77      4.48 o 
  -3   3   4     2574.52     2403.84     41.46 o 
  -2   3   4      811.36      871.43     17.87 o 
  -1   3   4      189.47      177.07      9.20 o 
   0   3   4       85.48      131.25      8.57 o 
   1   3   4      972.03     1008.66     21.61 o 
   2   3   4     1257.65     1253.87     31.19 o 
   3   3   4        1.76       -1.87      4.53 o 
   4   3   4     1507.67     1660.52     46.36 o 
   5   3   4       55.62       78.04     12.41 o 
   6   3   4      669.56      735.73     69.80 o 
   7   3   4      179.35      141.14     25.82 o 
   8   3   4      142.59      132.25     28.24 o 
   9   3   4        0.30       -0.85     26.39 o 
  10   3   4        1.58       -9.38     15.77 o 
 -11   4   4      326.99      302.78     30.85 o 
 -10   4   4      138.29      123.02     17.62 o 
  -9   4   4      878.93      892.19     32.03 o 
  -8   4   4       85.91       77.36      9.11 o 
  -7   4   4      833.60      846.02     21.95 o 
  -6   4   4     1607.84     1584.66     33.41 o 
  -5   4   4      176.29      173.86     12.87 o 
  -4   4   4        6.99        6.68      3.34 o 
  -3   4   4        0.27        1.81      3.04 o 
  -2   4   4     4098.18     4355.05     60.00 o 
  -1   4   4     7229.95     7344.91    113.72 o 
   0   4   4     2358.26     2575.11     38.11 o 
   1   4   4      523.90      562.28     19.94 o 
   2   4   4      286.42      358.65     12.69 o 
   3   4   4     9050.32     9279.05    148.47 o 
   4   4   4       89.29      105.02     10.20 o 
   5   4   4        0.22       -4.31      6.80 o 
   6   4   4      134.62      175.01     38.98 o 
   7   4   4      278.02      245.13     31.28 o 
   8   4   4      742.56      755.15     72.63 o 
   9   4   4      490.92      492.82     45.85 o 
  10   4   4      137.79      101.84     23.41 o 
 -11   5   4      151.96      153.09     25.76 o 
 -10   5   4        5.57        5.38     10.80 o 
  -9   5   4      139.56      114.85     14.17 o 
  -8   5   4      275.74      315.33     20.11 o 
  -7   5   4       13.90       15.91      5.90 o 
  -6   5   4       12.17       17.62      5.39 o 
  -5   5   4       64.42       54.50      6.29 o 
  -3   5   4     1013.72     1034.92     19.21 o 
  -2   5   4       29.75       37.13      7.20 o 
  -1   5   4       83.65       91.62      8.45 o 
   0   5   4        0.08        0.34      2.82 o 
   1   5   4     1083.09     1152.17     22.89 o 
   2   5   4        4.29        7.17      4.00 o 
   3   5   4      522.81      507.77     15.42 o 
   4   5   4      131.87      128.90     14.93 o 
   5   5   4      104.97       85.24     11.10 o 
   6   5   4      462.94      441.85     32.04 o 
   7   5   4        0.49        8.55     11.00 o 
   8   5   4      718.49      681.46     44.84 o 
   9   5   4       19.61       26.05     16.41 o 
 -11   6   4       39.43       36.64     16.93 o 
 -10   6   4        2.20       -5.23     10.69 o 
  -9   6   4        3.00        6.28      9.16 o 
  -8   6   4      452.05      463.25     24.45 o 
  -7   6   4      152.09      170.74     13.32 o 
  -6   6   4       97.62      101.81      8.27 o 
  -5   6   4        2.77        5.88      3.95 o 
  -4   6   4      266.60      280.34     10.62 o 
  -3   6   4      345.38      326.67     25.45 o 
  -2   6   4      984.10     1100.27     25.90 o 
  -1   6   4      512.20      611.78     16.34 o 
   0   6   4      978.73     1170.34     25.81 o 
   1   6   4      876.85      873.36     19.61 o 
   2   6   4      208.43      242.63     10.74 o 
   3   6   4        0.06        1.78      4.05 o 
   4   6   4     1459.56     1452.83     62.90 o 
   5   6   4      500.28      563.76     23.94 o 
   6   6   4     1919.31     1961.41     64.43 o 
   7   6   4      463.56      485.24     35.76 o 
   8   6   4      102.74       95.57     19.67 o 
   9   6   4       10.45       -6.12     14.55 o 
 -11   7   4        2.54       22.53     15.84 o 
 -10   7   4      166.88      183.68     21.29 o 
  -9   7   4      999.39     1052.01     40.16 o 
  -8   7   4      588.49      625.99     40.80 o 
  -7   7   4      127.74      126.60     17.35 o 
  -6   7   4      298.47      300.75     17.70 o 
  -5   7   4      277.38      157.71     48.93 o 
  -4   7   4     1948.35     1874.40     85.97 o 
  -3   7   4     1635.14     1667.34     32.66 o 
  -2   7   4      421.72      351.84     22.20 o 
  -1   7   4      519.79      567.38     14.70 o 
   0   7   4     1320.76     1538.10     29.07 o 
   1   7   4       15.05        2.61      3.68 o 
   2   7   4       78.48       72.98      8.17 o 
   3   7   4       23.92       25.81      8.46 o 
   4   7   4        0.09        5.48      5.90 o 
   5   7   4     2166.12     2156.76     49.62 o 
   6   7   4        1.88       11.48      7.60 o 
   7   7   4      985.93     1061.81     51.19 o 
   8   7   4        1.34       -9.37     12.52 o 
   9   7   4       14.17       15.64     16.60 o 
 -10   8   4      272.79      250.81     24.97 o 
  -9   8   4       53.16       56.87     11.56 o 
  -8   8   4      101.06       92.67     11.97 o 
  -7   8   4      670.97      664.63     24.88 o 
  -6   8   4      130.70      159.40     12.52 o 
  -5   8   4      163.46      125.07     12.52 o 
  -4   8   4     1133.93     1070.62     31.40 o 
  -3   8   4     1436.45     1504.46     34.60 o 
  -2   8   4        3.26        2.10      4.28 o 
  -1   8   4     5163.01     5567.69     76.32 o 
   0   8   4      789.05      866.85     20.28 o 
   1   8   4       26.96       26.00      5.36 o 
   2   8   4      401.85      390.01     14.55 o 
   3   8   4      625.63      704.40     29.76 o 
   4   8   4      202.45      179.13     15.26 o 
   5   8   4      622.94      629.61     26.78 o 
   6   8   4     1920.78     2078.92     51.22 o 
   7   8   4        4.07       11.26     12.09 o 
   8   8   4      195.64      251.08     29.06 o 
   9   8   4      166.53      159.01     26.85 o 
 -10   9   4      186.92      221.28     22.99 o 
  -9   9   4       26.72       39.57     11.32 o 
  -8   9   4        0.82        7.21      7.82 o 
  -7   9   4       75.12       94.86     11.01 o 
  -6   9   4        0.10        0.04      5.84 o 
  -5   9   4     1273.08     1305.17     40.06 o 
  -4   9   4     1499.22     1385.20     37.51 o 
  -3   9   4      687.57      703.62     21.85 o 
  -2   9   4       16.35        9.85      4.72 o 
  -1   9   4      286.70      337.60     10.95 o 
   0   9   4     1898.62     1990.19     37.16 o 
   1   9   4      446.14      414.81     15.39 o 
   2   9   4      126.53      122.00     10.69 o 
   3   9   4      152.57      159.36     11.02 o 
   4   9   4      126.28      113.72     13.62 o 
   5   9   4     2068.74     2051.29     49.25 o 
   6   9   4      124.72      122.00     14.59 o 
   7   9   4      353.80      358.09     28.30 o 
   8   9   4      263.12      246.37     31.33 o 
   9   9   4      211.41      242.73     31.17 o 
 -10  10   4       17.54        0.96     15.26 o 
  -9  10   4      371.12      400.64     25.17 o 
  -8  10   4       40.93       41.85      9.74 o 
  -7  10   4      637.77      611.04     25.34 o 
  -6  10   4      523.40      483.66     22.11 o 
  -5  10   4      193.22      172.21     13.92 o 
  -4  10   4      610.34      591.71     21.96 o 
  -3  10   4      162.72      178.47     20.37 o 
  -2  10   4        6.58        4.64      5.70 o 
  -1  10   4       18.74       18.41      5.10 o 
   0  10   4      145.59      120.41      9.06 o 
   1  10   4        0.69        0.84      4.49 o 
   2  10   4      614.06      635.85     19.44 o 
   3  10   4      204.52      220.67     13.20 o 
   4  10   4      197.22      201.70     16.00 o 
   5  10   4      293.89      274.36     19.33 o 
   6  10   4        1.83       -0.27      8.07 o 
   7  10   4       30.24       11.58     10.71 o 
   8  10   4      171.97      140.04     51.73 o 
 -10  11   4      104.34      121.28     28.68 o 
  -9  11   4       17.08       11.59     11.19 o 
  -8  11   4       14.65        4.46      9.00 o 
  -7  11   4      247.10      285.83     20.69 o 
  -6  11   4       97.23       79.26     16.92 o 
  -5  11   4        4.10        0.18      6.01 o 
  -4  11   4       57.86       63.60     12.58 o 
  -3  11   4      388.84      372.14     18.87 o 
  -2  11   4      111.40       91.72     12.58 o 
  -1  11   4       73.57       69.79      9.57 o 
   0  11   4       25.26       24.59      6.52 o 
   1  11   4       13.70        4.21      4.97 o 
   2  11   4      758.09      824.96     30.73 o 
   3  11   4      304.42      319.73     15.30 o 
   4  11   4     1402.48     1416.70     45.75 o 
   5  11   4       51.71       44.15      9.53 o 
   6  11   4       69.13       37.83     10.14 o 
   7  11   4      192.00      228.03     31.84 o 
   8  11   4        0.11       -3.29     13.76 o 
  -9  12   4      352.92      320.16     26.49 o 
  -8  12   4       61.22       78.26     13.53 o 
  -7  12   4       10.31        7.19      8.91 o 
  -6  12   4     1231.84     1245.22     36.73 o 
  -5  12   4      251.26      214.71     20.73 o 
  -4  12   4       60.58       46.06      9.41 o 
  -3  12   4       91.74       92.75     10.65 o 
  -2  12   4      956.61      941.44     27.46 o 
  -1  12   4     1554.70     1462.35     35.73 o 
   0  12   4       11.36       19.68      7.72 o 
   1  12   4      602.37      601.63     17.92 o 
   2  12   4      273.52      278.06     14.07 o 
   3  12   4     1589.81     1567.49     33.08 o 
   4  12   4      306.40      306.05     18.10 o 
   5  12   4       41.40       36.41      9.50 o 
   6  12   4        1.47        8.28      9.36 o 
   7  12   4      349.03      407.69     32.10 o 
   8  12   4      173.86      207.83     25.76 o 
  -9  13   4      575.83      570.21     35.44 o 
  -8  13   4      103.50      128.10     16.70 o 
  -7  13   4      759.66      781.86     32.65 o 
  -6  13   4       32.90       55.58     11.19 o 
  -5  13   4      528.55      467.66     24.33 o 
  -4  13   4      193.94      219.65     16.33 o 
  -3  13   4      322.26      264.43     17.81 o 
  -2  13   4        9.13       -1.13      6.35 o 
  -1  13   4      593.05      710.15     24.04 o 
   0  13   4       44.46       37.91     11.22 o 
   1  13   4      135.73      149.56     12.92 o 
   2  13   4      338.59      336.72     15.97 o 
   3  13   4      325.73      338.82     20.62 o 
   4  13   4       62.53       56.99     12.02 o 
   5  13   4      141.15      157.30     16.73 o 
   6  13   4       27.80       38.18     12.09 o 
   7  13   4      120.13       93.91     20.36 o 
  -8  14   4      100.87      142.32     22.32 o 
  -7  14   4       48.24       39.07     11.31 o 
  -6  14   4        7.47       18.85      9.61 o 
  -5  14   4       21.93       13.66      8.44 o 
  -4  14   4        8.20       -0.05      6.78 o 
  -3  14   4      805.10      760.69     31.56 o 
  -2  14   4       10.04       15.03      7.49 o 
  -1  14   4      232.29      219.20     16.65 o 
   0  14   4      236.61      228.63     16.12 o 
   1  14   4      198.05      222.83     22.05 o 
   2  14   4       55.04       73.87     15.18 o 
   3  14   4        6.36        9.05      7.23 o 
   4  14   4       96.85       72.30     12.54 o 
   5  14   4       51.48       44.74     11.93 o 
   6  14   4        8.91       -5.14     10.28 o 
   7  14   4       12.31       11.49     14.78 o 
  -8  15   4      109.35      104.80     16.30 o 
  -7  15   4        3.39       -7.97      9.65 o 
  -6  15   4       47.37       42.30     11.37 o 
  -5  15   4        0.11        6.46      8.73 o 
  -4  15   4      424.14      432.78     24.05 o 
  -3  15   4       29.56       39.74      9.48 o 
  -2  15   4      629.74      538.68     25.57 o 
  -1  15   4       41.49       55.28     10.23 o 
   0  15   4       49.73       51.88     12.58 o 
   1  15   4        1.12       -2.02      7.20 o 
   2  15   4       36.64       19.78      8.83 o 
   3  15   4      115.60      105.81     31.21 o 
   4  15   4      145.99      159.88     18.07 o 
   5  15   4      208.55      189.57     19.13 o 
   6  15   4      110.48      105.03     16.83 o 
  -7  16   4      468.10      521.86     40.71 o 
  -6  16   4      241.58      244.09     20.31 o 
  -5  16   4      175.69      173.66     19.68 o 
  -4  16   4       10.04       13.22      9.02 o 
  -3  16   4      226.58      213.12     17.63 o 
  -2  16   4       34.67       23.58      8.74 o 
  -1  16   4      213.83      227.68     17.55 o 
   0  16   4      300.36      286.30     19.24 o 
   1  16   4       77.01       75.63     11.63 o 
   2  16   4       64.44       68.88     13.19 o 
   3  16   4      170.58      151.26     21.48 o 
   4  16   4      552.71      605.93     40.98 o 
   5  16   4      146.74      141.02     17.87 o 
   6  16   4       21.72       19.96     13.00 o 
  -6  17   4      116.16       81.98     14.95 o 
  -5  17   4      411.97      414.58     26.13 o 
  -4  17   4        9.12       13.50      9.88 o 
  -3  17   4      746.94      705.01     32.90 o 
  -2  17   4       28.29       28.82     10.09 o 
  -1  17   4        1.88        1.24      8.58 o 
   0  17   4      263.00      292.31     20.24 o 
   1  17   4      149.37      172.69     35.04 o 
   2  17   4        0.50        3.96      9.99 o 
   3  17   4      117.97      120.63     20.54 o 
   4  17   4      455.39      443.78     35.89 o 
   5  17   4      443.12      544.36     41.01 o 
  -5  18   4       37.62       29.81     12.11 o 
  -4  18   4        5.82       -2.81      9.75 o 
  -3  18   4        0.64        3.81      9.60 o 
  -2  18   4        5.62        6.29      9.40 o 
  -1  18   4       27.61       30.21     10.89 o 
   0  18   4      318.51      351.34     26.61 o 
   1  18   4        8.47       25.52     11.88 o 
   2  18   4      191.13      157.58     19.68 o 
   3  18   4      203.46      231.66     27.08 o 
   4  18   4       56.56       35.50     16.22 o 
  -4  19   4        3.59       -1.24      9.86 o 
  -3  19   4        1.37       15.50     10.71 o 
  -2  19   4        1.47       -8.96     10.64 o 
  -1  19   4       12.62       13.11     11.71 o 
   0  19   4        0.54        6.99     11.50 o 
   1  19   4       33.89       20.92     12.51 o 
   2  19   4      904.16     1000.06     42.45 o 
   3  19   4      121.87      127.30     36.05 o 
  -2  20   4       34.58       30.65     14.39 o 
  -1  20   4      197.75      192.79     22.64 o 
   0  20   4       26.44       16.82     12.97 o 
   1  20   4       11.34        6.01     11.90 o 
 -11   1   5      390.85      413.59     31.13 o 
 -10   1   5     1136.25     1167.27     42.51 o 
  -9   1   5       91.45      113.01     15.70 o 
  -8   1   5      516.32      540.07     22.95 o 
  -7   1   5        0.72       -3.95      5.26 o 
  -6   1   5     2191.58     2164.69     44.89 o 
  -5   1   5       21.81       16.38      4.75 o 
  -4   1   5        0.06       -0.71      2.98 o 
  -3   1   5     6026.84     6223.31    113.52 o 
  -2   1   5      314.23      326.37     17.37 o 
  -1   1   5     2975.35     2751.12     52.24 o 
   0   1   5      651.36      754.71     26.29 o 
   1   1   5      138.01      156.62      9.48 o 
   2   1   5      388.98      387.30     22.82 o 
   3   1   5       68.60       51.98     16.80 o 
   4   1   5     1081.56        4.77     11.65 o 
   5   1   5      276.65      210.17     55.12 o 
   6   1   5       41.90       22.91     18.05 o 
   7   1   5       18.55       38.35     18.77 o 
   8   1   5      327.28      285.21     39.06 o 
   9   1   5      185.02      173.21     55.15 o 
 -11   2   5        0.85        0.47     12.00 o 
 -10   2   5       11.58        7.22     10.53 o 
  -9   2   5      565.63      595.42     32.10 o 
  -8   2   5        0.53       -4.66      6.24 o 
  -7   2   5     2333.28     2274.31     48.58 o 
  -6   2   5       17.92       15.64      5.64 o 
  -5   2   5      119.70      136.06      9.24 o 
  -4   2   5      672.66      639.07     18.05 o 
  -3   2   5     2685.37     2769.44     43.26 o 
  -2   2   5     2537.61     2682.00     41.70 o 
  -1   2   5      139.51      172.64      7.71 o 
   0   2   5       60.56       53.06      5.41 o 
   1   2   5     3367.95     3222.92     55.89 o 
   2   2   5     3459.00     3523.18     97.05 o 
   3   2   5     5132.08     5158.17    113.24 o 
   4   2   5       14.40       10.34      9.31 o 
   5   2   5      314.19      327.76     32.63 o 
   6   2   5      138.15       85.73     20.88 o 
   7   2   5      113.73      130.40     25.81 o 
   8   2   5       39.11       65.84     23.44 o 
   9   2   5      118.13       49.04     31.20 o 
 -11   3   5        9.86       15.28     13.64 o 
 -10   3   5      445.36      436.03     38.68 o 
  -9   3   5      803.06      785.30     31.42 o 
  -8   3   5      634.55      639.73     26.74 o 
  -7   3   5      239.43      204.25     14.07 o 
  -6   3   5      137.38      130.61     12.04 o 
  -5   3   5       49.68       69.45      7.07 o 
  -4   3   5      446.82      449.10     12.71 o 
  -3   3   5       51.70       69.18      5.25 o 
  -2   3   5     2066.19     2047.12     33.67 o 
  -1   3   5      516.61      531.47     14.15 o 
   0   3   5        0.93        3.04      3.04 o 
   1   3   5     1407.16     1364.08     28.33 o 
   2   3   5      742.53      754.59     23.57 o 
   3   3   5     1027.52     1189.00     53.65 o 
   4   3   5        0.59       18.90      7.03 o 
   5   3   5       87.34       52.05     15.59 o 
   6   3   5      441.91      469.00     42.76 o 
   7   3   5      462.77      418.30     74.99 o 
   8   3   5      756.75      849.57     65.56 o 
   9   3   5       61.48       53.07     26.11 o 
 -11   4   5      104.72       90.34     17.98 o 
 -10   4   5       27.92       37.94     13.45 o 
  -9   4   5        1.09       -1.79     11.46 o 
  -8   4   5      631.89      604.73     26.29 o 
  -7   4   5      633.36      660.94     21.82 o 
  -6   4   5     1280.05     1235.85     30.35 o 
  -5   4   5      380.40      434.10     14.81 o 
  -4   4   5      172.71      214.25      9.31 o 
  -3   4   5      213.73      248.52      9.31 o 
  -2   4   5     1793.50     1900.92     34.53 o 
  -1   4   5      136.72      167.14     12.27 o 
   0   4   5      781.02      772.23     18.13 o 
   1   4   5      404.61      480.21     15.23 o 
   2   4   5     1719.83     2104.76     37.05 o 
   3   4   5      574.09      560.75     20.28 o 
   4   4   5       80.85       81.18     10.13 o 
   5   4   5      635.38      542.57     58.86 o 
   6   4   5      415.09      385.09     38.91 o 
   7   4   5      105.35       91.30     18.12 o 
   8   4   5       92.49       72.17     18.70 o 
   9   4   5      353.60      241.24     30.07 o 
 -11   5   5        1.89       -4.81     12.54 o 
 -10   5   5      272.88      223.40     23.16 o 
  -9   5   5      748.12      790.12     40.57 o 
  -8   5   5       19.48       29.67      9.07 o 
  -7   5   5     3571.21     3434.49     69.21 o 
  -6   5   5       47.42       54.26      6.65 o 
  -5   5   5      534.29      382.78     60.74 o 
  -4   5   5       29.76       37.07      4.74 o 
  -3   5   5       28.66       24.83      4.18 o 
  -2   5   5     1616.67     1677.69     33.57 o 
  -1   5   5     4150.39     4337.46     66.58 o 
   0   5   5      378.89      360.10     11.04 o 
   1   5   5     4052.54     4285.69     66.38 o 
   2   5   5     1140.62     1234.63     25.36 o 
   3   5   5      962.06     1020.11     27.51 o 
   4   5   5      141.17      114.19     13.16 o 
   5   5   5        1.53        3.27      8.95 o 
   6   5   5      977.52     1013.26     44.41 o 
   7   5   5       85.13       83.54     17.43 o 
   8   5   5      525.97      552.14     42.18 o 
   9   5   5       19.90        3.62     15.33 o 
 -11   6   5      142.79      160.31     21.96 o 
 -10   6   5       25.08        4.23     20.55 o 
  -9   6   5        1.56        6.42     10.38 o 
  -8   6   5       22.87       27.02      8.96 o 
  -7   6   5     1355.03     1394.59     33.98 o 
  -6   6   5      521.54      502.79     19.74 o 
  -5   6   5      260.89      301.35     17.05 o 
  -4   6   5      135.33      169.04     13.18 o 
  -3   6   5      361.41      263.77     75.14 o 
  -2   6   5      989.84      960.37     20.82 o 
  -1   6   5      124.30      135.11      7.66 o 
   0   6   5     1328.29     1273.65     42.44 o 
   1   6   5     1420.13     1449.04     28.51 o 
   2   6   5     1485.71     1412.56     28.47 o 
   3   6   5      158.22      108.20     10.92 o 
   4   6   5      273.27      255.73     16.16 o 
   5   6   5     4284.47     4448.53     85.09 o 
   6   6   5      102.53       52.57     17.58 o 
   7   6   5     1101.20     1209.35     90.25 o 
   8   6   5      254.71      263.58     43.64 o 
   9   6   5       29.89        6.49     18.14 o 
 -11   7   5      286.84      294.99     27.74 o 
 -10   7   5      637.32      584.32     48.01 o 
  -9   7   5       18.49       16.72     11.95 o 
  -8   7   5        0.35        5.09      7.83 o 
  -7   7   5     1692.29     1696.56     39.08 o 
  -6   7   5        4.49        8.64      5.95 o 
  -5   7   5      451.57      425.87     27.39 o 
  -4   7   5      350.46      352.52     16.31 o 
  -3   7   5      207.62      238.34     13.74 o 
  -2   7   5        0.27        0.88      3.21 o 
  -1   7   5     4073.69     4276.58     61.74 o 
   0   7   5      121.56      103.87      9.90 o 
   1   7   5      118.51       97.10      9.10 o 
   2   7   5      102.88      105.75      8.25 o 
   3   7   5       55.21       44.39      9.20 o 
   4   7   5       15.29       12.59      7.16 o 
   5   7   5        0.93        7.54      7.48 o 
   6   7   5       31.57       23.24     12.19 o 
   7   7   5      147.74       89.69     18.47 o 
   8   7   5        1.65       -1.40     13.86 o 
   9   7   5       77.51       92.71     21.84 o 
 -10   8   5       89.00       84.23     16.91 o 
  -9   8   5      363.76      367.39     28.07 o 
  -8   8   5        0.18        2.36      7.73 o 
  -7   8   5       76.25       72.21      9.96 o 
  -6   8   5      202.41      202.65     13.90 o 
  -5   8   5      394.84      307.13     23.89 o 
  -4   8   5      167.35      176.21     14.40 o 
  -3   8   5        0.30        0.34      4.19 o 
  -2   8   5       23.64       19.91      5.59 o 
  -1   8   5        1.12        6.64      4.34 o 
   0   8   5       61.14       60.08      6.72 o 
   1   8   5       11.94       12.83      5.02 o 
   2   8   5        0.92       -3.09      4.10 o 
   3   8   5       51.27       45.69      8.33 o 
   4   8   5      290.58      297.87     22.44 o 
   5   8   5       47.54       48.45     10.45 o 
   6   8   5     1037.81      989.67     42.16 o 
   7   8   5       82.54       55.40     16.61 o 
   8   8   5      775.21      652.52     63.39 o 
   9   8   5        0.04        1.73     15.62 o 
 -10   9   5        9.75       37.28     14.38 o 
  -9   9   5       45.49       42.51     16.23 o 
  -8   9   5        1.05        1.15      7.98 o 
  -7   9   5       43.69       37.87      8.67 o 
  -6   9   5      727.08      728.76     24.71 o 
  -5   9   5     1015.66      975.70     26.37 o 
  -4   9   5        0.55        6.54      5.32 o 
  -3   9   5       81.41       56.36     11.08 o 
  -2   9   5       64.65       41.94     14.96 o 
  -1   9   5     1324.40     1407.65     35.16 o 
   0   9   5      725.00      730.23     19.68 o 
   1   9   5        0.10        0.62      4.56 o 
   2   9   5      136.08      146.27     10.28 o 
   3   9   5       67.67       68.73      9.68 o 
   4   9   5       40.42       40.06     13.77 o 
   5   9   5      787.88      802.44     30.69 o 
   6   9   5      649.33      717.71     38.76 o 
   7   9   5       85.28       37.29     15.22 o 
   8   9   5      297.90      253.65     33.44 o 
 -10  10   5       42.85       43.10     14.67 o 
  -9  10   5       39.98       74.18     15.43 o 
  -8  10   5      319.81      317.07     21.87 o 
  -7  10   5      467.58      455.85     28.50 o 
  -6  10   5        4.01        8.93      6.72 o 
  -5  10   5     2652.45     2708.30     52.57 o 
  -4  10   5        3.59       -2.77      5.29 o 
  -3  10   5       86.34       59.47     12.31 o 
  -2  10   5     1162.57     1207.45     33.46 o 
  -1  10   5      208.53      291.46     15.87 o 
   0  10   5        3.05        8.01      4.57 o 
   1  10   5     2576.95     2486.06     46.03 o 
   2  10   5       12.55       16.33      6.68 o 
   3  10   5      148.30      161.84     21.71 o 
   4  10   5       59.77       46.80     10.78 o 
   5  10   5      500.15      566.65     26.97 o 
   6  10   5      380.11      394.88     29.15 o 
   7  10   5      601.97      687.44     45.67 o 
   8  10   5        5.86        5.97     13.98 o 
 -10  11   5      175.25      154.52     24.32 o 
  -9  11   5      245.59      288.43     30.23 o 
  -8  11   5      436.59      404.66     24.90 o 
  -7  11   5      654.83      668.74     28.32 o 
  -6  11   5      376.55      444.86     23.77 o 
  -5  11   5      988.19     1001.48     30.44 o 
  -4  11   5       56.97       41.52      8.32 o 
  -3  11   5      184.61      199.07     14.08 o 
  -2  11   5      480.63      464.10     21.03 o 
  -1  11   5      146.28      126.93     11.96 o 
   0  11   5      282.69      304.45     14.88 o 
   1  11   5     4196.54     4440.86     67.60 o 
   2  11   5       41.49       35.34      7.44 o 
   3  11   5       19.30       19.63      7.86 o 
   4  11   5       38.63       47.27     10.36 o 
   5  11   5        1.00       -4.38      8.51 o 
   6  11   5       18.34       16.16     13.72 o 
   7  11   5      133.46      162.64     19.78 o 
   8  11   5       33.86      100.84     22.34 o 
  -9  12   5        0.00        1.75     12.55 o 
  -8  12   5        0.09        3.76     15.08 o 
  -7  12   5        2.06        1.60      8.70 o 
  -6  12   5        2.30       11.58      8.26 o 
  -5  12   5      540.17      454.47     23.53 o 
  -4  12   5      195.95      193.20     24.80 o 
  -3  12   5      180.83      168.59     13.69 o 
  -2  12   5       60.21       66.54      9.72 o 
  -1  12   5      124.73      108.86     11.28 o 
   0  12   5      126.65      131.18     12.20 o 
   1  12   5       14.18        4.04      5.26 o 
   2  12   5      226.01      251.29     13.66 o 
   3  12   5       30.09       23.98      7.90 o 
   4  12   5       59.21       52.84     10.19 o 
   5  12   5        0.03       -9.93      8.05 o 
   6  12   5       33.76       36.51     11.50 o 
   7  12   5       58.76       63.24     17.58 o 
  -9  13   5      387.51      385.09     56.83 o 
  -8  13   5      164.38      150.45     19.22 o 
  -7  13   5       18.69       19.19     10.25 o 
  -6  13   5        0.80        3.33      8.24 o 
  -5  13   5        5.39        1.11      7.47 o 
  -4  13   5       91.09       94.87     11.99 o 
  -3  13   5      104.72      103.66     13.53 o 
  -2  13   5       10.94        5.36      6.62 o 
  -1  13   5      413.11      363.09     19.83 o 
   0  13   5      288.60      284.44     17.62 o 
   1  13   5        3.95        4.48      6.75 o 
   2  13   5       88.05      104.90     13.85 o 
   3  13   5        7.62        9.84      7.44 o 
   4  13   5       35.47       39.85      9.84 o 
   5  13   5        0.06       -1.47      8.35 o 
   6  13   5       35.45       24.68     12.33 o 
   7  13   5       15.45       21.97     15.39 o 
  -8  14   5      135.03      139.22     18.95 o 
  -7  14   5     1046.11      997.50     38.02 o 
  -6  14   5      284.47      294.46     28.07 o 
  -5  14   5       10.37       13.08     11.13 o 
  -4  14   5      197.59      207.87     16.69 o 
  -3  14   5        0.47       -0.26      7.41 o 
  -2  14   5      248.10      238.78     18.70 o 
  -1  14   5      408.09      404.73     21.80 o 
   0  14   5       75.41       73.20     11.12 o 
   1  14   5       52.63       59.28     10.27 o 
   2  14   5      385.65      421.62     22.27 o 
   3  14   5      168.89      151.58     14.18 o 
   4  14   5        0.38       -1.97      7.92 o 
   5  14   5      199.86      166.66     18.80 o 
   6  14   5      577.84      689.24     36.08 o 
  -8  15   5        0.74        8.90     13.64 o 
  -7  15   5       75.01       77.39     13.89 o 
  -6  15   5       74.48       71.67     13.31 o 
  -5  15   5      137.11      136.44     15.37 o 
  -4  15   5      265.73      237.51     21.93 o 
  -3  15   5     1160.03     1072.24     33.58 o 
  -2  15   5      269.15      261.40     18.53 o 
  -1  15   5      953.02      914.56     32.49 o 
   0  15   5       70.37       70.86     11.11 o 
   1  15   5      386.39      372.10     24.98 o 
   2  15   5       28.80        5.49      9.84 o 
   3  15   5       71.56       64.59     18.66 o 
   4  15   5      216.39      220.10     57.07 o 
   5  15   5      137.57      134.61     17.48 o 
   6  15   5      109.20      104.20     17.37 o 
  -7  16   5       98.60       86.85     16.39 o 
  -6  16   5       13.01        6.24     10.39 o 
  -5  16   5        0.46       -2.28      8.79 o 
  -4  16   5      198.51      202.88     17.85 o 
  -3  16   5        0.73       -2.83      7.79 o 
  -2  16   5        0.16       -6.63      7.90 o 
  -1  16   5      140.73      141.36     14.97 o 
   0  16   5        4.14       -6.70      7.96 o 
   1  16   5       96.17       92.21     12.71 o 
   2  16   5       45.73       32.04     13.87 o 
   3  16   5        8.45       -0.64     16.70 o 
   4  16   5        7.52        2.58     15.99 o 
   5  16   5       30.38       16.88     15.39 o 
  -6  17   5      345.82      374.88     29.46 o 
  -5  17   5      140.81      123.03     16.11 o 
  -4  17   5        0.57        1.49      9.50 o 
  -3  17   5       20.92       27.48     10.40 o 
  -2  17   5        1.20        3.30      9.00 o 
  -1  17   5       58.63       47.39     11.50 o 
   0  17   5       34.24        6.70      9.84 o 
   1  17   5       54.19       59.07     13.96 o 
   2  17   5       11.57       -1.34     11.80 o 
   3  17   5        3.71       -1.78     12.94 o 
   4  17   5      595.09      738.65     58.96 o 
  -5  18   5       42.23       43.71     12.99 o 
  -4  18   5      118.01      119.44     25.27 o 
  -3  18   5      315.02      319.49     23.13 o 
  -2  18   5      226.66      243.96     20.61 o 
  -1  18   5        7.47       12.43     10.40 o 
   0  18   5      119.59      125.84     17.64 o 
   1  18   5      171.09      216.22     25.94 o 
   2  18   5      570.04      628.87     64.42 o 
   3  18   5       15.32        6.70     15.07 o 
  -4  19   5      195.34      154.06     21.40 o 
  -3  19   5      100.34      102.50     15.72 o 
  -2  19   5       70.06       43.55     17.72 o 
  -1  19   5      520.72      559.51     40.14 o 
   0  19   5       67.76       62.11     15.04 o 
   1  19   5       85.41      127.19     19.10 o 
   2  19   5      278.19      378.99     35.15 o 
 -11   0   6      977.73      956.90     90.17 o 
 -10   0   6      552.99      641.78     50.04 o 
  -9   0   6        8.80       20.67     13.62 o 
  -8   0   6       98.02       80.16     17.64 o 
  -7   0   6      260.31      276.17     27.52 o 
  -6   0   6       95.23       82.89     15.15 o 
  -5   0   6      630.71      541.17     20.03 o 
  -4   0   6      175.03      154.56     17.07 o 
  -3   0   6      174.86      297.51     22.42 o 
  -2   0   6      159.23      206.67     18.33 o 
  -1   0   6      165.99      165.21     15.93 o 
   0   0   6      312.82      302.02     22.02 o 
   1   0   6     2004.27     2134.78     68.17 o 
   2   0   6      258.40      256.54     16.03 o 
   3   0   6     1554.46     1291.87     76.16 o 
   4   0   6     1140.91       -8.28     11.16 o 
   5   0   6     1547.25     1690.78    102.58 o 
   6   0   6       46.11       30.03     21.64 o 
   7   0   6       41.71       28.08     26.78 o 
   8   0   6       11.48        5.32     27.29 o 
   9   0   6       94.54      105.89     41.24 o 
 -11   1   6        6.30        2.08     14.67 o 
 -10   1   6      394.77      385.82     27.84 o 
  -9   1   6       56.64       70.36     15.27 o 
  -8   1   6        3.71       -5.45      7.94 o 
  -7   1   6      180.89      171.00     15.55 o 
  -6   1   6      598.91      589.21     19.07 o 
  -5   1   6      169.26      187.41     10.45 o 
  -4   1   6      876.21     1194.93     32.45 o 
  -3   1   6       74.51       91.75     11.11 o 
  -2   1   6     1379.18     1562.14     30.44 o 
  -1   1   6      673.69      664.35     17.47 o 
   0   1   6        4.24        4.67      4.76 o 
   1   1   6      140.74      146.04     11.76 o 
   2   1   6      999.18     1086.69     33.56 o 
   4   1   6      363.18      304.69     43.50 o 
   5   1   6       34.94       21.53     12.18 o 
   6   1   6      257.98      241.47     32.14 o 
   7   1   6      135.84      129.64     26.83 o 
   8   1   6       75.45       57.88     24.48 o 
   9   1   6       34.21       27.43     24.97 o 
 -11   2   6      156.35      168.89     22.01 o 
 -10   2   6      289.75      285.70     46.64 o 
  -9   2   6      544.35      534.80     30.44 o 
  -8   2   6        0.81       -3.79      7.58 o 
  -7   2   6        0.25        2.74      7.08 o 
  -6   2   6        0.42        3.28      4.94 o 
  -5   2   6       18.79        7.14      5.66 o 
  -4   2   6      277.40      249.85     10.16 o 
  -3   2   6       11.29       -1.20      5.15 o 
  -2   2   6     2817.89     3041.82     47.60 o 
  -1   2   6     3856.85     4192.48     63.78 o 
   0   2   6        0.46        2.96      4.01 o 
   1   2   6       23.78       27.72      6.14 o 
   2   2   6      811.90      841.96     40.42 o 
   3   2   6       10.08        6.49      5.76 o 
   4   2   6      811.10      898.79     47.19 o 
   5   2   6        0.20       -5.32     10.47 o 
   6   2   6        6.69       -5.08     12.93 o 
   7   2   6       78.26       27.18     18.66 o 
   8   2   6       48.87       29.85     25.71 o 
   9   2   6       45.23       28.59     24.67 o 
 -11   3   6       13.17        0.94     12.64 o 
 -10   3   6       18.90       28.02     19.47 o 
  -9   3   6       13.42       16.25     13.04 o 
  -8   3   6     1576.27     1567.65     46.09 o 
  -7   3   6        2.40        8.03      7.52 o 
  -6   3   6      181.51      228.68     13.79 o 
  -5   3   6      588.62      598.57     42.50 o 
  -4   3   6      494.66      439.68     12.65 o 
  -3   3   6      304.41      304.03      9.95 o 
  -2   3   6        2.83        2.52      3.27 o 
  -1   3   6      450.37      505.86     16.91 o 
   0   3   6       95.35       83.10      7.67 o 
   1   3   6     3110.92     3359.81     53.36 o 
   2   3   6       48.89       69.80     13.85 o 
   3   3   6      768.49      808.75     48.42 o 
   4   3   6        2.95       -5.71     12.51 o 
   5   3   6       18.59       21.30     20.40 o 
   6   3   6       24.06       11.42     15.14 o 
   7   3   6       38.35       19.61     21.81 o 
   8   3   6       15.43       -8.32     16.53 o 
   9   3   6        0.01      -15.63     15.27 o 
 -11   4   6       60.42       56.80     16.82 o 
 -10   4   6      348.02      415.12     30.73 o 
  -9   4   6       74.27       87.65     16.21 o 
  -8   4   6     1207.75     1260.68     43.72 o 
  -7   4   6      127.09      156.02     14.65 o 
  -6   4   6     1276.48     1187.82     31.37 o 
  -5   4   6     2522.06     2432.93     48.83 o 
  -4   4   6      882.46      918.85     19.98 o 
  -3   4   6      703.44      754.73     16.98 o 
  -2   4   6      830.27      829.14     18.26 o 
  -1   4   6     1840.52     1779.83     29.92 o 
   0   4   6     1484.18     1507.27     28.62 o 
   1   4   6      530.81      566.71     13.93 o 
   2   4   6       12.46        9.32      5.29 o 
   3   4   6      272.88      271.21     16.87 o 
   4   4   6     1810.22     1830.57     58.03 o 
   5   4   6     2735.78     2756.10     80.32 o 
   6   4   6      170.04      160.48     21.51 o 
   7   4   6       44.19       41.62     15.16 o 
   8   4   6        0.03        0.53     13.45 o 
   9   4   6      426.12      469.08     42.23 o 
 -11   5   6       69.48       72.84     17.30 o 
 -10   5   6      524.05      537.46     35.23 o 
  -9   5   6        1.28        7.67     10.82 o 
  -8   5   6      576.33      558.12     32.68 o 
  -7   5   6      258.31      277.16     22.30 o 
  -6   5   6       10.51       20.47      6.09 o 
  -5   5   6      747.20      750.25     21.23 o 
  -4   5   6        4.48        0.24      3.70 o 
  -3   5   6      459.07      521.31     13.32 o 
  -2   5   6      642.97      663.44     15.38 o 
  -1   5   6       78.80      111.09      8.74 o 
   0   5   6        5.01        3.24      3.41 o 
   1   5   6     2838.90     3012.55     50.54 o 
   2   5   6      106.54       80.36      8.95 o 
   3   5   6      208.80      185.60     13.42 o 
   4   5   6       36.51       32.34     10.49 o 
   5   5   6       46.20       69.15     14.99 o 
   6   5   6      221.41      227.99     36.29 o 
   7   5   6       70.02       32.12     15.42 o 
   8   5   6      170.66      162.12     25.13 o 
   9   5   6      192.95      111.16     24.22 o 
 -11   6   6      242.70      233.01     25.28 o 
 -10   6   6       19.30       10.67     12.77 o 
  -9   6   6      621.91      617.41     68.25 o 
  -8   6   6      792.01      853.79     39.28 o 
  -7   6   6      663.85      670.00     47.96 o 
  -6   6   6      613.30      607.94     20.50 o 
  -5   6   6     1036.95     1042.59     42.59 o 
  -4   6   6      225.40      198.22     12.04 o 
  -3   6   6      203.54      256.09     11.21 o 
  -2   6   6       17.75       12.92      5.56 o 
  -1   6   6      115.25      137.29      8.90 o 
   0   6   6      971.29     1135.46     22.65 o 
   1   6   6        1.68       -1.24      4.01 o 
   2   6   6       13.50       16.44      5.92 o 
   3   6   6        1.68        3.94      6.53 o 
   4   6   6      313.14      353.76     19.72 o 
   5   6   6      253.98      225.85     23.74 o 
   6   6   6      223.84      201.90     23.65 o 
   7   6   6        4.03        8.90     15.87 o 
   8   6   6      858.37      915.94     55.90 o 
 -11   7   6      386.51      394.52     39.99 o 
 -10   7   6       21.42       29.16     13.48 o 
  -9   7   6      101.81       84.40     15.97 o 
  -8   7   6      179.71      206.68     21.04 o 
  -7   7   6     1339.92     1361.70     56.39 o 
  -6   7   6      813.41      798.24     24.38 o 
  -5   7   6       12.27        8.76      5.55 o 
  -4   7   6      339.77      322.39     17.63 o 
  -3   7   6      728.14      701.15     24.88 o 
  -2   7   6      802.59      860.04     18.99 o 
  -1   7   6        1.93       -4.24      3.77 o 
   0   7   6        2.01        4.39      4.38 o 
   1   7   6      288.93      337.05     18.62 o 
   2   7   6      419.28      498.48     19.91 o 
   3   7   6      443.20      494.24     22.11 o 
   4   7   6       53.63       47.30      9.31 o 
   5   7   6      228.29      241.13     21.84 o 
   6   7   6      128.00      142.30     21.05 o 
   7   7   6      885.99      904.36     52.92 o 
   8   7   6       29.47       61.86     31.75 o 
 -10   8   6      123.71      136.02     35.46 o 
  -9   8   6        8.41       23.10     12.70 o 
  -8   8   6      222.98      231.73     22.43 o 
  -7   8   6        1.27       -1.10      8.86 o 
  -6   8   6        5.27        8.52      6.47 o 
  -5   8   6     1946.20     1864.93     39.34 o 
  -4   8   6        4.50        3.95      4.53 o 
  -3   8   6     2962.26     3004.22     63.76 o 
  -2   8   6      223.13      216.48     12.17 o 
  -1   8   6      111.51      125.35      9.16 o 
   0   8   6      692.03      629.02     18.17 o 
   1   8   6      368.47      363.63     15.17 o 
   2   8   6        9.55       13.11      8.22 o 
   3   8   6      837.22      810.27     26.28 o 
   4   8   6      289.97      301.75     22.08 o 
   5   8   6      166.00      197.23     20.45 o 
   6   8   6     1202.75     1214.12     51.63 o 
   7   8   6     1009.06      930.89     50.71 o 
   8   8   6       30.51       17.76     14.89 o 
 -10   9   6      215.00      212.36     40.41 o 
  -9   9   6        0.43        2.34     10.37 o 
  -8   9   6      137.23      148.08     18.68 o 
  -7   9   6      318.16      349.53     32.39 o 
  -6   9   6     1833.73     1892.56     41.87 o 
  -5   9   6      829.88      859.58     25.41 o 
  -4   9   6      531.34      555.27     29.96 o 
  -3   9   6      350.97      333.98     21.31 o 
  -2   9   6     1068.32      999.28     27.02 o 
  -1   9   6       60.85       39.87      7.33 o 
   0   9   6      279.06      321.61     17.32 o 
   1   9   6      155.54      157.77     10.92 o 
   2   9   6      469.51      527.77     23.52 o 
   3   9   6     1223.50     1289.45     35.51 o 
   4   9   6      922.07      954.18     31.77 o 
   5   9   6        0.58       -9.63      8.93 o 
   6   9   6      395.76      366.40     28.51 o 
   7   9   6      280.86      267.28     29.78 o 
   8   9   6        8.50       10.32     15.78 o 
 -10  10   6       79.10      100.81     21.09 o 
  -9  10   6        0.01        1.49     11.60 o 
  -8  10   6       67.18       60.12     14.54 o 
  -7  10   6        4.34        2.59      8.52 o 
  -6  10   6        8.92        4.89      6.69 o 
  -5  10   6       10.21       -1.93      6.04 o 
  -4  10   6      988.53      830.66     24.59 o 
  -3  10   6      405.70      396.33     19.52 o 
  -2  10   6       98.42       93.85     10.15 o 
  -1  10   6      385.21      359.96     18.16 o 
   0  10   6       97.45       92.88      9.08 o 
   1  10   6        3.46        3.87      5.45 o 
   2  10   6      439.05      487.54     22.99 o 
   3  10   6       41.81       48.20      9.82 o 
   4  10   6        1.44        0.11      7.74 o 
   5  10   6       67.07       57.49     12.01 o 
   6  10   6       10.65       13.75     16.30 o 
   7  10   6       22.12       22.11     15.78 o 
  -9  11   6       60.65       42.29     14.41 o 
  -8  11   6      124.29      103.39     17.30 o 
  -7  11   6     1298.23     1336.64     46.66 o 
  -6  11   6       76.62       63.83     10.43 o 
  -5  11   6      384.31      376.44     19.49 o 
  -4  11   6      408.69      441.98     23.63 o 
  -3  11   6       86.39       94.05     10.87 o 
  -2  11   6       48.93       43.07      8.45 o 
  -1  11   6      189.83      183.17     13.92 o 
   0  11   6      134.51      150.26     13.40 o 
   1  11   6      764.15      777.72     23.04 o 
   2  11   6       65.45       71.01     10.51 o 
   3  11   6       11.81        3.50      7.65 o 
   4  11   6       84.56      105.56     13.45 o 
   5  11   6       25.21       15.90      9.72 o 
   6  11   6        0.76       16.05     12.73 o 
   7  11   6        0.06       -2.07     14.73 o 
  -9  12   6       76.01       86.59     20.72 o 
  -8  12   6      805.96      817.43     46.38 o 
  -7  12   6      296.18      302.55     28.50 o 
  -6  12   6       56.09       53.97     10.53 o 
  -5  12   6      277.65      269.22     25.50 o 
  -4  12   6     1403.75     1380.58     38.36 o 
  -3  12   6     1184.63     1146.63     32.39 o 
  -2  12   6     1151.59     1144.28     32.09 o 
  -1  12   6      387.01      371.34     19.95 o 
   0  12   6      656.93      799.64     26.03 o 
   1  12   6      721.44      702.38     24.58 o 
   2  12   6       95.81       76.96     11.57 o 
   3  12   6       11.02       12.88      8.73 o 
   4  12   6       44.66       40.03     15.31 o 
   5  12   6      206.80      266.35     22.26 o 
   6  12   6      298.44      359.25     29.68 o 
   7  12   6        5.65        7.31     14.15 o 
  -9  13   6        3.13       21.18     15.50 o 
  -8  13   6       75.53       76.82     20.92 o 
  -7  13   6      102.02      103.84     19.21 o 
  -6  13   6       55.66       60.18     11.88 o 
  -5  13   6      248.55      224.09     17.66 o 
  -4  13   6       77.62       71.43     11.02 o 
  -3  13   6      209.50      228.48     16.74 o 
  -2  13   6      108.47       80.96     11.25 o 
  -1  13   6      754.79      730.08     33.90 o 
   0  13   6      431.68      424.49     21.86 o 
   1  13   6      140.14      132.97     13.04 o 
   2  13   6      128.05      168.68     17.42 o 
   3  13   6     2154.63     2399.34     51.53 o 
   4  13   6        3.24        1.19      8.42 o 
   5  13   6        0.09        2.52      9.15 o 
   6  13   6       74.05      106.12     19.07 o 
  -8  14   6      107.80       69.37     19.17 o 
  -7  14   6       19.72       34.41     15.87 o 
  -6  14   6       99.85      104.34     17.03 o 
  -5  14   6        5.45        5.25      8.42 o 
  -4  14   6        0.84       15.49      8.74 o 
  -3  14   6      364.94      318.11     21.10 o 
  -2  14   6       26.53       13.29      8.16 o 
  -1  14   6       44.21       38.30      9.71 o 
   0  14   6      109.66      112.41     13.14 o 
   1  14   6       19.07       20.22      8.77 o 
   2  14   6        0.04       -5.39      8.34 o 
   3  14   6       11.98       16.50     10.27 o 
   4  14   6       27.63       42.68     11.11 o 
   5  14   6       11.72        0.58     10.71 o 
   6  14   6        0.60       20.41     15.39 o 
  -7  15   6       37.55       35.92     16.04 o 
  -6  15   6       71.75       90.99     15.82 o 
  -5  15   6        1.10        0.34      8.87 o 
  -4  15   6        0.44       -1.01      8.28 o 
  -3  15   6       91.47       87.23     12.54 o 
  -2  15   6      260.66      342.18     21.48 o 
  -1  15   6       95.70       92.11     12.84 o 
   0  15   6      205.08      231.26     21.23 o 
   1  15   6        0.99       -0.16      8.33 o 
   2  15   6        1.53        1.73      9.06 o 
   3  15   6      275.04      302.43     24.50 o 
   4  15   6        0.29       12.42     13.44 o 
   5  15   6       56.63       47.57     17.92 o 
  -7  16   6        2.21        9.71     14.63 o 
  -6  16   6      329.15      377.63     28.67 o 
  -5  16   6      635.96      607.74     31.50 o 
  -4  16   6      472.19      484.79     30.48 o 
  -3  16   6       51.02       74.88     12.52 o 
  -2  16   6        1.69        4.45      8.85 o 
  -1  16   6       88.65       77.95     12.45 o 
   0  16   6      122.64      107.73     14.05 o 
   1  16   6      199.25      225.06     18.33 o 
   2  16   6      264.61      284.69     23.96 o 
   3  16   6       47.49       31.85     15.70 o 
   4  16   6      218.14      214.28     26.15 o 
  -6  17   6       33.59       36.42     14.18 o 
  -5  17   6       34.89       41.27     12.28 o 
  -4  17   6       30.73       19.55     10.91 o 
  -3  17   6       30.87       16.71     10.39 o 
  -2  17   6      358.05      362.25     23.62 o 
  -1  17   6       31.83       32.17     11.24 o 
   0  17   6       45.18       51.10     12.29 o 
   1  17   6      425.88      406.34     28.61 o 
   2  17   6      173.26      116.40     21.11 o 
   3  17   6      438.00      445.32     36.69 o 
   4  17   6        0.05        8.26     15.04 o 
  -5  18   6       28.82       39.13     13.66 o 
  -4  18   6       33.02       23.51     11.70 o 
  -3  18   6        0.03      -10.43      9.84 o 
  -2  18   6      173.13      157.23     17.97 o 
  -1  18   6      292.64      325.10     23.65 o 
   0  18   6       35.02       47.34     12.38 o 
   1  18   6      124.59      103.86     20.51 o 
   2  18   6        1.29        7.12     19.15 o 
  -3  19   6        9.85       32.86     13.04 o 
  -2  19   6       11.08        7.94     11.32 o 
  -1  19   6       52.62       44.72     14.29 o 
   0  19   6        5.06       -3.97     11.78 o 
   1  19   6       64.27       33.00     17.63 o 
 -11   1   7      181.65      219.16     46.24 o 
 -10   1   7       27.01       38.51     22.10 o 
  -9   1   7      139.36      129.17     16.31 o 
  -8   1   7      180.88      178.24     17.07 o 
  -7   1   7      417.90      368.49     22.47 o 
  -6   1   7      330.19      288.97     50.84 o 
  -5   1   7      809.33      781.40     78.59 o 
  -4   1   7        4.55       21.73      7.06 o 
  -3   1   7      195.78      253.13     15.48 o 
  -2   1   7      206.76      245.73     10.38 o 
  -1   1   7     2343.75     2529.24     47.08 o 
   0   1   7      825.14      789.89     23.96 o 
   1   1   7      350.48      380.54     16.41 o 
   2   1   7       17.73       25.19     15.84 o 
   3   1   7       30.92       20.35     11.17 o 
   4   1   7      180.10      168.68     47.93 o 
   5   1   7      685.97      683.45     51.87 o 
   6   1   7      236.02      143.71     27.88 o 
   7   1   7       42.97       30.72     19.96 o 
   8   1   7        8.17       22.23     38.60 o 
 -11   2   7      112.49       93.92     21.63 o 
 -10   2   7        3.41       10.06     13.53 o 
  -9   2   7        2.14       -8.49     11.02 o 
  -8   2   7       17.11       -5.75      7.59 o 
  -7   2   7        8.76       14.57      7.97 o 
  -6   2   7      531.21      424.34     36.50 o 
  -5   2   7     1337.42     1289.33     39.89 o 
  -4   2   7      669.92      657.97     23.79 o 
  -3   2   7        1.50       -4.15      5.87 o 
  -2   2   7      444.73      428.83     15.76 o 
  -1   2   7       71.72       62.03      6.86 o 
   0   2   7     3366.41     3682.68     64.89 o 
   1   2   7        3.12        2.99      5.31 o 
   2   2   7        1.50       -2.26      6.08 o 
   4   2   7       83.96       95.06     19.85 o 
   5   2   7       95.41       87.13     21.88 o 
   6   2   7      424.74      496.35     47.91 o 
   7   2   7      636.06      605.37     55.56 o 
   8   2   7       26.24      -10.97     20.37 o 
 -11   3   7       19.98       14.28     13.18 o 
 -10   3   7       36.41       25.60     15.42 o 
  -9   3   7      163.65      171.15     22.69 o 
  -8   3   7     2070.51     2218.01    100.95 o 
  -7   3   7      203.70      221.54     17.60 o 
  -6   3   7       27.52       33.03      8.36 o 
  -5   3   7      932.37      937.38     43.70 o 
  -4   3   7      371.59      368.89     13.48 o 
  -3   3   7     1723.88     1791.79     31.66 o 
  -2   3   7      246.57      303.75     11.14 o 
  -1   3   7     2142.82     2269.46     39.68 o 
   0   3   7      348.36      398.59     19.14 o 
   1   3   7      424.82      498.66     16.61 o 
   2   3   7     1473.90     1437.39     57.09 o 
   3   3   7      703.54      672.37     56.88 o 
   4   3   7      107.66      137.87     42.52 o 
   5   3   7      546.05      380.08     86.22 o 
   6   3   7      441.77      483.67     93.98 o 
   7   3   7      547.84      541.94     53.64 o 
   8   3   7       22.12       16.43     20.70 o 
 -11   4   7        4.99       19.91     14.55 o 
 -10   4   7       89.43       76.35     23.15 o 
  -9   4   7       17.32        9.52     10.98 o 
  -8   4   7        7.03        3.88     11.17 o 
  -7   4   7     2296.93     2218.52     69.69 o 
  -6   4   7      259.94      285.04     18.33 o 
  -5   4   7      602.40      678.61     27.51 o 
  -4   4   7       10.59        2.87      5.04 o 
  -3   4   7       10.33       10.61      5.59 o 
  -2   4   7      147.26      146.49      8.54 o 
  -1   4   7       43.72       71.74      7.98 o 
   0   4   7     1153.90     1310.77     27.70 o 
   1   4   7      575.16      628.32     16.59 o 
   2   4   7        2.14       11.81      6.10 o 
   3   4   7      151.04      175.11     14.56 o 
   4   4   7      244.33      219.94     22.55 o 
   5   4   7       37.19       36.54     12.81 o 
   6   4   7       89.69       95.50     19.98 o 
   7   4   7       63.48       57.98     17.79 o 
   8   4   7      159.80      153.09     25.52 o 
 -11   5   7       26.68       18.93     14.46 o 
 -10   5   7       62.16       46.70     15.25 o 
  -9   5   7      661.82      670.72     44.20 o 
  -8   5   7      211.52      186.14     31.09 o 
  -7   5   7      433.05      464.56     38.60 o 
  -6   5   7     1076.00     1128.12     50.16 o 
  -5   5   7       86.31       87.86     17.26 o 
  -4   5   7      370.97      379.77     16.21 o 
  -3   5   7      998.58      905.22     19.33 o 
  -2   5   7       80.79       82.85      6.80 o 
  -1   5   7       20.70       36.20      5.33 o 
   0   5   7        0.09       -3.72      3.31 o 
   1   5   7      173.54      202.47     12.26 o 
   2   5   7      855.68      821.85     25.16 o 
   3   5   7      204.89      203.55     15.93 o 
   4   5   7       55.51       89.48     15.92 o 
   5   5   7       12.89        5.92     10.65 o 
   6   5   7       10.76       15.08     23.31 o 
   7   5   7       13.26        0.68     13.57 o 
   8   5   7       79.16       42.93     18.85 o 
 -11   6   7      342.88      402.19     32.67 o 
 -10   6   7      247.68      240.43     25.41 o 
  -9   6   7       82.36       99.54     17.16 o 
  -8   6   7       13.67       -1.27     10.09 o 
  -7   6   7      213.57      196.35     19.69 o 
  -6   6   7     1767.85     1771.87     70.94 o 
  -5   6   7       40.28       37.29      9.07 o 
  -4   6   7     1771.27     1741.87     37.38 o 
  -3   6   7     1928.92     1821.87     35.43 o 
  -2   6   7      102.55      117.34      8.43 o 
  -1   6   7     1703.06     1679.60     32.81 o 
   0   6   7      487.03      486.28     15.83 o 
   1   6   7      501.48      562.14     25.98 o 
   2   6   7      178.37      202.11     14.34 o 
   3   6   7      270.39      240.88     19.83 o 
   4   6   7      632.99      575.73     35.77 o 
   5   6   7      150.90      174.70     22.26 o 
   6   6   7       10.78        5.69     13.69 o 
   7   6   7      432.00      426.93     48.23 o 
   8   6   7      209.92      264.57     34.61 o 
 -10   7   7        2.42       -7.86     11.48 o 
  -9   7   7      581.89      641.60     38.19 o 
  -8   7   7     1295.14     1392.09     48.32 o 
  -7   7   7      171.61      150.41     22.07 o 
  -6   7   7      120.99      102.97     14.56 o 
  -5   7   7     1954.06     1964.15     45.28 o 
  -4   7   7      182.34      200.43     12.16 o 
  -3   7   7      351.28      387.41     23.70 o 
  -2   7   7      214.18      230.89     12.31 o 
  -1   7   7       36.62       31.07      7.40 o 
   0   7   7      798.82      782.78     20.75 o 
   1   7   7      844.52      853.81     22.22 o 
   2   7   7       12.34       17.09      6.99 o 
   3   7   7        5.18       13.48      7.43 o 
   4   7   7      427.20      414.39     27.30 o 
   5   7   7        0.37       13.02     11.31 o 
   6   7   7     1035.88     1185.16     52.34 o 
   7   7   7       47.53       28.76     16.14 o 
   8   7   7      920.05      985.01     60.36 o 
 -10   8   7      107.08      101.10     18.76 o 
  -9   8   7       32.28       20.22     12.88 o 
  -8   8   7        1.59        8.14     10.76 o 
  -7   8   7      270.45      284.17     23.88 o 
  -6   8   7      598.17      553.85     31.28 o 
  -5   8   7        8.14        0.51      6.18 o 
  -4   8   7     1210.17     1231.53     29.24 o 
  -3   8   7      486.62      526.08     20.43 o 
  -2   8   7      410.39      381.53     15.92 o 
  -1   8   7       21.15       35.80      6.21 o 
   0   8   7        7.72        3.15      5.30 o 
   1   8   7       30.30       26.05      6.23 o 
   2   8   7      198.74      231.23     15.72 o 
   3   8   7       48.35       29.73      8.89 o 
   4   8   7        2.32        3.12      8.64 o 
   5   8   7       75.45       49.61     21.33 o 
   6   8   7      125.23      124.98     24.69 o 
   7   8   7      419.90      414.08     63.47 o 
 -10   9   7      192.18      227.34     25.44 o 
  -9   9   7      141.91      152.78     20.36 o 
  -8   9   7      154.60      123.28     18.42 o 
  -7   9   7       17.76        2.87      9.76 o 
  -6   9   7      876.81      917.42     37.18 o 
  -5   9   7     5657.24     5654.96    103.47 o 
  -4   9   7       43.57       37.03      7.55 o 
  -3   9   7      266.68      219.72     15.53 o 
  -2   9   7      340.29      289.67     15.13 o 
  -1   9   7       51.26       39.64     12.05 o 
   0   9   7      553.22      545.17     18.88 o 
   1   9   7      123.22      127.99     10.48 o 
   2   9   7      276.29      311.90     21.27 o 
   3   9   7       14.76       13.16      7.99 o 
   4   9   7       62.15       63.52     11.67 o 
   5   9   7        9.62        8.38     11.14 o 
   6   9   7      207.87      193.01     25.12 o 
   7   9   7       30.14       12.60     14.88 o 
 -10  10   7      690.90      790.61     64.17 o 
  -9  10   7      314.83      274.09     27.12 o 
  -8  10   7       92.36      125.21     18.48 o 
  -7  10   7       82.89       76.22     14.40 o 
  -6  10   7      952.45      940.05     38.22 o 
  -5  10   7      169.14      167.73     14.72 o 
  -4  10   7       15.49       13.12      6.44 o 
  -3  10   7      269.74      234.74     14.33 o 
  -2  10   7      584.22      561.14     21.75 o 
  -1  10   7     1462.43     1525.17     37.32 o 
   0  10   7      994.86      968.01     28.07 o 
   1  10   7      297.69      300.46     15.69 o 
   2  10   7      187.84      214.58     16.23 o 
   3  10   7     1483.01     1589.66     42.39 o 
   4  10   7       63.97       79.41     12.28 o 
   5  10   7       93.56       89.13     16.79 o 
   6  10   7       13.26        8.99     14.26 o 
   7  10   7       31.10       17.31     16.61 o 
  -9  11   7      584.83      671.53     43.68 o 
  -8  11   7      199.68      164.09     24.63 o 
  -7  11   7        4.49       -0.13      9.41 o 
  -6  11   7      136.14      121.00     16.90 o 
  -5  11   7       13.90        3.84      7.97 o 
  -4  11   7      681.78      771.12     31.17 o 
  -3  11   7     3501.26     3401.72     67.51 o 
  -2  11   7      350.51      361.94     21.89 o 
  -1  11   7      103.02      120.06     12.01 o 
   0  11   7      147.11      131.24     12.41 o 
   1  11   7      560.27      484.57     26.94 o 
   2  11   7     1952.64     1939.01     47.30 o 
   3  11   7       24.20       23.76      9.52 o 
   4  11   7       72.82       78.69     12.95 o 
   5  11   7      682.55      719.23     40.48 o 
   6  11   7      148.35      230.06     25.13 o 
   7  11   7       29.99       51.53     19.09 o 
  -9  12   7        4.74        2.13     13.16 o 
  -8  12   7       45.23       41.17     14.83 o 
  -7  12   7      293.34      323.79     33.74 o 
  -6  12   7      324.10      280.96     24.22 o 
  -5  12   7        4.00        6.38      9.17 o 
  -4  12   7      460.84      399.74     21.95 o 
  -3  12   7      136.93      129.70     13.24 o 
  -2  12   7      421.43      421.21     21.62 o 
  -1  12   7      273.49      288.85     18.22 o 
   0  12   7       49.50       38.09     13.55 o 
   1  12   7      766.40      875.00     33.35 o 
   2  12   7        9.08       12.46      9.39 o 
   3  12   7      464.73      439.66     25.15 o 
   4  12   7        4.99       10.38      9.80 o 
   5  12   7        3.96        6.23     12.18 o 
   6  12   7       27.51       43.17     19.62 o 
  -8  13   7      165.26      164.98     23.99 o 
  -7  13   7       15.65       13.83     12.90 o 
  -6  13   7      126.88      106.57     21.53 o 
  -5  13   7       49.88       44.59     12.55 o 
  -4  13   7      286.46      278.18     19.04 o 
  -3  13   7      226.64      195.34     16.15 o 
  -2  13   7       11.17       -0.07      7.46 o 
  -1  13   7      648.01      611.02     26.31 o 
   0  13   7        4.88        7.40      7.77 o 
   1  13   7      233.35      216.38     22.06 o 
   2  13   7      212.79      252.58     20.81 o 
   3  13   7      132.63      119.72     16.21 o 
   4  13   7        9.94        8.16     10.33 o 
   5  13   7      178.54      201.62     57.09 o 
   6  13   7       17.46       32.92     14.32 o 
  -8  14   7       50.28       23.04     14.78 o 
  -7  14   7       39.23       29.71     15.46 o 
  -6  14   7      358.82      370.55     32.30 o 
  -5  14   7      269.09      264.70     27.26 o 
  -4  14   7       39.22       21.46      9.62 o 
  -3  14   7        1.21       -3.62      7.62 o 
  -2  14   7     1271.77     1246.82     36.62 o 
  -1  14   7      541.85      639.42     32.05 o 
   0  14   7     1391.27     1420.89     39.33 o 
   1  14   7       38.85       58.13     13.59 o 
   2  14   7       41.04       45.22     12.79 o 
   3  14   7      111.97       92.00     15.91 o 
   4  14   7      587.40      603.43     35.43 o 
   5  14   7       62.46       73.36     16.16 o 
  -7  15   7      127.04      130.76     22.91 o 
  -6  15   7       35.13       49.21     16.77 o 
  -5  15   7      331.19      352.15     26.41 o 
  -4  15   7       44.82       35.55     10.97 o 
  -3  15   7       40.71       35.09     10.69 o 
  -2  15   7      135.25      158.47     15.95 o 
  -1  15   7      166.54      155.26     15.92 o 
   0  15   7       15.15       12.94      9.36 o 
   1  15   7      231.65      266.31     22.63 o 
   2  15   7      148.65      141.96     18.06 o 
   3  15   7       45.80       21.62     12.82 o 
   4  15   7       49.00       47.20     14.66 o 
  -6  16   7        5.78        0.59     17.17 o 
  -5  16   7        1.45       -3.28     11.98 o 
  -4  16   7        0.39        2.58      9.62 o 
  -3  16   7       26.98       12.85     10.32 o 
  -2  16   7       18.64       -1.61      9.13 o 
  -1  16   7      199.64      206.47     18.38 o 
   0  16   7      202.80      208.24     23.19 o 
   1  16   7       12.76       15.84     11.30 o 
   2  16   7       35.28       20.14     12.21 o 
   3  16   7        1.00       -8.38     10.69 o 
   4  16   7        1.12       -0.51     14.29 o 
  -5  17   7       77.46       70.07     17.52 o 
  -4  17   7      108.72       99.34     17.10 o 
  -3  17   7        5.14        4.11      9.70 o 
  -2  17   7      102.90       66.19     16.16 o 
  -1  17   7      167.10      107.39     15.18 o 
   0  17   7      263.20      272.06     24.70 o 
   1  17   7      207.06      207.16     39.12 o 
   2  17   7       77.85       92.44     20.14 o 
   3  17   7      160.91      167.56     25.69 o 
  -4  18   7        2.96       -5.90     12.46 o 
  -3  18   7      100.88       73.02     14.56 o 
  -2  18   7      348.88      401.67     32.28 o 
  -1  18   7      338.61      385.72     25.90 o 
   0  18   7      196.33      174.52     30.04 o 
   1  18   7      235.53      243.42     28.58 o 
 -11   0   8       24.36       58.89     36.74 o 
 -10   0   8       26.45       11.93     29.28 o 
  -9   0   8       70.92       75.20     19.39 o 
  -8   0   8       53.22       64.83     17.20 o 
  -7   0   8     1798.89     1755.93     68.74 o 
  -6   0   8      730.14      658.73     38.32 o 
  -5   0   8       94.28       90.71     16.46 o 
  -4   0   8      144.97      187.96     21.25 o 
  -3   0   8      742.03      678.28     34.58 o 
  -2   0   8     2140.37     2233.16     54.20 o 
  -1   0   8      183.80      283.42     24.15 o 
   0   0   8      177.72      204.50     27.31 o 
   1   0   8      650.89      642.73     31.78 o 
   2   0   8     2506.53     2827.06    132.73 o 
   3   0   8      347.68      377.28     49.60 o 
   4   0   8      364.49      459.60     58.02 o 
   5   0   8     1686.97     1848.62    116.03 o 
   6   0   8        3.24      -10.98     19.56 o 
   7   0   8      286.90      314.97     61.81 o 
   8   0   8      168.40      110.15     44.95 o 
 -11   1   8       64.66       74.02     27.11 o 
 -10   1   8       10.30        3.30     12.67 o 
  -9   1   8        4.41        8.77      9.78 o 
  -8   1   8       14.76        0.34      8.59 o 
  -7   1   8        9.47       14.92      8.26 o 
  -6   1   8      376.29      367.72     25.98 o 
  -5   1   8      262.40      246.87     17.25 o 
  -4   1   8      592.46      622.29     25.08 o 
  -3   1   8      982.41     1034.59     35.00 o 
  -2   1   8        4.79        2.99      4.26 o 
  -1   1   8       71.99       73.45     13.81 o 
   0   1   8       23.50       18.03      6.57 o 
   1   1   8        0.32        0.38      5.48 o 
   2   1   8      134.60      130.99     19.92 o 
   3   1   8       79.70      110.99     31.36 o 
   4   1   8      573.90      521.89     43.22 o 
   5   1   8       21.13       15.04     17.42 o 
   6   1   8       29.70       15.32     16.37 o 
   7   1   8       10.48       16.14     18.74 o 
   8   1   8      233.04      254.74     41.26 o 
 -11   2   8        0.19        5.63     24.40 o 
 -10   2   8      239.91      204.47     43.28 o 
  -9   2   8      578.17      532.90     38.08 o 
  -8   2   8      202.75      156.05     36.69 o 
  -7   2   8      113.26      102.82     13.06 o 
  -6   2   8        7.65       -5.60      6.62 o 
  -5   2   8       75.27       72.18     10.91 o 
  -4   2   8      806.59      814.00     27.63 o 
  -3   2   8      296.87      306.76     18.05 o 
  -2   2   8      302.21      320.97     13.35 o 
  -1   2   8       45.62       81.09      8.96 o 
   0   2   8       12.15        9.62      5.36 o 
   1   2   8       15.78       13.14      6.45 o 
   2   2   8       41.02       51.12     24.55 o 
   3   2   8        0.03        8.15     11.16 o 
   4   2   8        0.05      -20.34     13.04 o 
   5   2   8       77.27       21.91     17.29 o 
   6   2   8       28.89       10.60     21.50 o 
   7   2   8        0.07       -5.82     16.85 o 
   8   2   8        1.77      -17.04     18.70 o 
 -11   3   8        1.43       21.45     14.74 o 
 -10   3   8       91.62       83.28     19.21 o 
  -9   3   8       21.09        6.56     15.52 o 
  -8   3   8      222.91      151.32     21.71 o 
  -7   3   8      119.68      107.57     17.80 o 
  -6   3   8     1265.47     1221.63     41.04 o 
  -5   3   8     1357.44     1208.76     37.54 o 
  -4   3   8      225.85      199.59     15.25 o 
  -3   3   8        3.48        5.47      6.69 o 
  -2   3   8       13.18       15.38      5.62 o 
  -1   3   8      549.00      535.48     22.25 o 
   0   3   8       47.53       41.80      7.84 o 
   1   3   8      865.15      890.94     43.80 o 
   2   3   8       18.12       23.88      7.83 o 
   3   3   8      466.57      480.77     39.20 o 
   4   3   8       76.88       60.19     18.44 o 
   5   3   8       16.97       -5.55     15.83 o 
   6   3   8       39.84       81.83     24.83 o 
   7   3   8      170.70      156.88     32.60 o 
   8   3   8       12.79       11.24     15.72 o 
 -11   4   8      430.01      391.31     32.33 o 
 -10   4   8      368.43      439.01     32.62 o 
  -9   4   8     1005.94     1029.91     52.07 o 
  -8   4   8       24.96       10.76     11.53 o 
  -7   4   8        4.34        5.89     10.44 o 
  -6   4   8      773.00      763.15     39.10 o 
  -5   4   8     1075.55     1019.23     32.31 o 
  -4   4   8        0.07       -0.74      7.08 o 
  -3   4   8     1708.74     1721.67     39.88 o 
  -2   4   8      433.25      486.35     15.39 o 
  -1   4   8      268.29      337.69     14.03 o 
   0   4   8       76.13       73.62      8.09 o 
   1   4   8       81.50      115.52     13.63 o 
   2   4   8     2349.54     2303.65     55.34 o 
   3   4   8       30.37       41.59     12.28 o 
   4   4   8      269.21      336.03     37.73 o 
   5   4   8       13.09        5.67     10.95 o 
   6   4   8      423.33      473.55     46.79 o 
   7   4   8      102.44      138.14     24.34 o 
   8   4   8      119.37      111.69     23.75 o 
 -11   5   8        0.24        1.75     13.83 o 
 -10   5   8      184.27      151.79     23.06 o 
  -9   5   8        1.05        0.42     11.33 o 
  -8   5   8        4.22       19.33     10.85 o 
  -7   5   8      477.05      464.09     34.22 o 
  -6   5   8     4565.24     4421.01    113.87 o 
  -5   5   8       19.36       -3.51     14.06 o 
  -4   5   8      349.65      352.24     18.81 o 
  -3   5   8       68.95       83.47      8.83 o 
  -2   5   8      535.07      535.89     26.60 o 
  -1   5   8      457.77      545.85     17.07 o 
   0   5   8        6.54       -3.98      3.74 o 
   1   5   8      103.30      116.74     19.21 o 
   2   5   8       23.15        3.83      7.09 o 
   3   5   8      534.89      549.58     34.22 o 
   4   5   8      416.36      503.00     34.96 o 
   5   5   8        9.78        7.88     12.17 o 
   6   5   8       88.00       78.62     20.07 o 
   7   5   8        3.41        2.72     14.85 o 
 -10   6   8       76.25       64.64     20.44 o 
  -9   6   8      225.61      247.49     24.88 o 
  -8   6   8       19.50        8.98     10.49 o 
  -7   6   8       34.57       33.91     11.43 o 
  -6   6   8       22.03        7.81      9.60 o 
  -5   6   8     2235.16     2129.46     57.34 o 
  -4   6   8       13.61        5.28      7.82 o 
  -3   6   8      482.25      454.31     17.17 o 
  -2   6   8     1599.93     1592.77     32.18 o 
  -1   6   8      265.36      244.34     13.09 o 
   0   6   8      379.81      374.20     15.81 o 
   1   6   8       80.94       97.56     10.84 o 
   2   6   8       22.83       25.20      7.86 o 
   3   6   8      503.80      546.33     34.50 o 
   4   6   8        1.34       12.29     10.71 o 
   5   6   8      474.92      429.86     57.17 o 
   6   6   8      149.81      159.59     23.61 o 
   7   6   8      430.20      348.74     35.18 o 
 -10   7   8      134.33      154.47     21.82 o 
  -9   7   8      463.62      479.80     33.72 o 
  -8   7   8      158.86      132.88     22.57 o 
  -7   7   8       26.49       34.48     12.30 o 
  -6   7   8       69.76       63.45     12.65 o 
  -5   7   8        2.50        1.24      8.30 o 
  -4   7   8      885.59      863.41     32.32 o 
  -3   7   8      755.65      692.22     20.68 o 
  -2   7   8      266.91      243.96     12.07 o 
  -1   7   8      517.41      530.38     16.57 o 
   0   7   8      321.40      329.18     15.47 o 
   1   7   8      339.14      338.83     18.55 o 
   2   7   8       11.66       17.15      7.46 o 
   3   7   8      169.16      154.36     26.04 o 
   4   7   8        6.76       26.67     12.21 o 
   5   7   8       17.31       16.05     13.63 o 
   6   7   8      126.69       95.65     23.38 o 
   7   7   8      180.77      174.78     42.85 o 
 -10   8   8       13.86       16.34     14.02 o 
  -9   8   8       24.23        7.22     12.33 o 
  -8   8   8      869.00      822.60     47.66 o 
  -7   8   8      727.71      742.46     51.47 o 
  -6   8   8       15.83       13.48      9.73 o 
  -5   8   8       10.22        0.55      9.56 o 
  -4   8   8     1738.11     1652.16     47.81 o 
  -3   8   8      406.92      443.12     18.05 o 
  -2   8   8     1237.47     1337.29     30.70 o 
  -1   8   8       10.88        4.78      5.05 o 
   0   8   8      336.91      335.02     16.01 o 
   1   8   8     1509.84     1466.85     37.42 o 
   2   8   8      951.31      955.66     30.81 o 
   3   8   8       68.55       60.65     14.14 o 
   4   8   8        5.43        1.44      9.61 o 
   5   8   8      301.49      340.21     31.46 o 
   6   8   8      596.37      481.37     39.26 o 
   7   8   8      411.87      475.89     56.55 o 
 -10   9   8      170.90      162.69     23.07 o 
  -9   9   8      111.57      130.04     20.21 o 
  -8   9   8       19.66       17.39     11.88 o 
  -7   9   8       16.25        4.09     11.08 o 
  -6   9   8      794.52      799.86     41.50 o 
  -5   9   8       54.87       29.76     10.90 o 
  -4   9   8     2434.77     2426.59     55.39 o 
  -3   9   8      398.51      449.88     19.59 o 
  -2   9   8      191.28      199.84     12.90 o 
  -1   9   8      752.71      818.09     33.57 o 
   0   9   8      369.59      439.45     18.34 o 
   1   9   8        4.13       -1.45      6.64 o 
   2   9   8        0.63       -5.32      6.71 o 
   3   9   8       78.48       63.72     11.09 o 
   4   9   8      357.51      396.11     28.90 o 
   5   9   8      166.69      134.00     21.76 o 
   6   9   8       64.00       74.08     34.35 o 
   7   9   8        9.79        2.66     16.62 o 
  -9  10   8      432.76      481.94     35.16 o 
  -8  10   8      160.61      178.48     21.49 o 
  -7  10   8       50.29       59.81     14.56 o 
  -6  10   8       19.15       19.58     10.86 o 
  -5  10   8       50.20       46.85     12.47 o 
  -4  10   8      929.09      927.24     30.62 o 
  -3  10   8      736.87      769.11     23.90 o 
  -2  10   8      329.21      287.71     17.51 o 
  -1  10   8       18.29       19.64      7.42 o 
   0  10   8       17.53       10.96      7.02 o 
   1  10   8        1.21        7.89      7.61 o 
   2  10   8       89.45       73.14     11.26 o 
   3  10   8      246.20      274.75     20.16 o 
   4  10   8      150.04      163.42     20.06 o 
   5  10   8      274.87      330.34     40.86 o 
   6  10   8      182.64      150.82     24.56 o 
  -9  11   8      148.01      176.26     22.75 o 
  -8  11   8       33.05       19.54     22.77 o 
  -7  11   8      185.35      200.17     21.97 o 
  -6  11   8      229.60      249.85     26.63 o 
  -5  11   8       40.63       26.50     11.45 o 
  -4  11   8        0.32        1.07      7.48 o 
  -3  11   8     1009.76      965.98     35.31 o 
  -2  11   8      478.86      498.96     25.78 o 
  -1  11   8      183.52      193.52     17.04 o 
   0  11   8      873.59      877.89     28.12 o 
   1  11   8      158.22      117.28     14.85 o 
   2  11   8       50.79       46.96     10.43 o 
   3  11   8      146.38      141.89     15.55 o 
   4  11   8        8.09       -7.11     10.89 o 
   5  11   8      129.30      139.28     20.88 o 
   6  11   8       40.10       68.38     19.65 o 
  -8  12   8      180.96      175.12     22.00 o 
  -7  12   8      102.61       85.11     16.57 o 
  -6  12   8      443.47      456.57     37.18 o 
  -5  12   8      198.05      188.01     19.51 o 
  -4  12   8      218.46      233.03     30.26 o 
  -3  12   8      219.05      240.79     17.43 o 
  -2  12   8        5.61        4.24      7.32 o 
  -1  12   8      102.25       82.94     11.79 o 
   0  12   8      207.89      158.71     14.62 o 
   1  12   8       39.24       36.32     11.18 o 
   2  12   8     1551.24     1611.66     49.21 o 
   3  12   8       24.07       15.88      9.97 o 
   4  12   8       17.64       24.58     12.81 o 
   5  12   8       81.17      143.97     33.75 o 
  -8  13   8       86.19      129.23     23.18 o 
  -7  13   8       53.46       69.33     18.58 o 
  -6  13   8        0.05       10.13     12.73 o 
  -5  13   8      166.34      166.14     24.86 o 
  -4  13   8      331.42      363.62     25.49 o 
  -3  13   8       75.39       68.86     11.57 o 
  -2  13   8      419.51      470.04     24.59 o 
  -1  13   8     1067.28     1121.67     49.58 o 
   0  13   8      110.46       97.50     15.23 o 
   1  13   8      148.93      134.13     17.00 o 
   2  13   8        0.56       17.91     10.72 o 
   3  13   8      115.40      133.73     18.03 o 
   4  13   8      709.25      794.08     49.52 o 
   5  13   8        7.19       26.08     15.38 o 
  -7  14   8       87.09       77.39     21.24 o 
  -6  14   8       54.22       34.85     15.74 o 
  -5  14   8        0.41        2.56     12.03 o 
  -4  14   8       73.07       74.87     14.44 o 
  -3  14   8       32.95        7.72      8.91 o 
  -2  14   8        1.14       -0.32      8.39 o 
  -1  14   8      170.85      149.02     15.27 o 
   0  14   8      220.05      207.61     20.57 o 
   1  14   8       27.74       30.11     12.28 o 
   2  14   8       11.91       -3.40     10.13 o 
   3  14   8      251.05      230.55     28.02 o 
   4  14   8        2.62        1.65     14.33 o 
  -7  15   8       79.61       63.81     35.78 o 
  -6  15   8        1.04       12.67     13.42 o 
  -5  15   8       60.18       56.55     16.81 o 
  -4  15   8       13.35        5.58     28.58 o 
  -3  15   8       38.52       21.71     13.49 o 
  -2  15   8      234.32      213.28     18.42 o 
  -1  15   8       62.37       62.93     12.24 o 
   0  15   8        2.10       -3.87     10.43 o 
   1  15   8       85.55       69.37     15.24 o 
   2  15   8        0.27       -4.40     10.30 o 
   3  15   8       78.60       55.88     14.86 o 
   4  15   8      167.49      145.66     23.64 o 
  -6  16   8      233.61      231.60     27.82 o 
  -5  16   8        6.86        1.29     13.54 o 
  -4  16   8       37.57       48.11     17.10 o 
  -3  16   8       89.55       71.49     15.51 o 
  -2  16   8      141.59      159.07     23.08 o 
  -1  16   8      236.01      237.15     20.06 o 
   0  16   8      446.79      472.04     30.93 o 
   1  16   8      673.28      800.16     46.39 o 
   2  16   8      491.79      517.31     33.19 o 
   3  16   8      118.00       92.07     17.90 o 
  -4  17   8       88.05      118.61     21.67 o 
  -3  17   8       36.00       11.95     13.44 o 
  -2  17   8       16.53       26.69     11.81 o 
  -1  17   8        3.68       -4.57     10.44 o 
   0  17   8      470.73      463.82     33.97 o 
   1  17   8       40.24       18.38     13.05 o 
  -2  18   8        0.73        7.25     12.08 o 
  -1  18   8        0.03      -11.27     12.61 o 
 -11   1   9      274.83      312.92    129.00 o 
 -10   1   9       66.55       80.47     23.54 o 
  -9   1   9      188.90      191.39     24.21 o 
  -8   1   9      116.61      102.91     14.48 o 
  -7   1   9      236.95      240.29     19.17 o 
  -6   1   9      370.97      383.11     30.87 o 
  -5   1   9      111.89      110.42     13.48 o 
  -4   1   9     1459.58     1440.00     44.45 o 
  -3   1   9      360.58      366.63     20.92 o 
  -2   1   9      620.56      583.26     24.61 o 
  -1   1   9     2337.22     2384.06     55.45 o 
   0   1   9      194.50      187.13     14.52 o 
   1   1   9      749.33      772.87     41.21 o 
   2   1   9      270.53      299.00     65.71 o 
   3   1   9       41.36       18.02     23.21 o 
   4   1   9      464.56      437.98     42.82 o 
   5   1   9        0.45       -9.73     13.13 o 
   6   1   9      174.93      128.02     28.40 o 
   7   1   9       16.12       33.16     24.38 o 
 -11   2   9      137.97      128.12     47.12 o 
 -10   2   9      402.33      379.34     35.95 o 
  -9   2   9      155.47      148.37     22.80 o 
  -8   2   9      554.67      576.93     38.58 o 
  -7   2   9        0.19        6.77      8.61 o 
  -6   2   9      219.58      154.13     15.57 o 
  -5   2   9     1034.60      995.02     33.34 o 
  -4   2   9     2968.54     2855.33     67.13 o 
  -3   2   9     1985.43     2039.97     50.60 o 
  -2   2   9      417.76      404.11     21.83 o 
  -1   2   9      248.53      220.81     16.33 o 
   0   2   9      369.95      377.73     17.97 o 
   1   2   9      329.48      325.17     23.40 o 
   2   2   9      411.19      481.66     39.28 o 
   3   2   9        0.13        5.13     13.06 o 
   4   2   9     1114.73     1191.42     62.66 o 
   5   2   9      249.62      318.37     38.51 o 
   6   2   9      486.88      579.08     55.85 o 
   7   2   9       95.90       87.12     27.67 o 
 -10   3   9       98.90      122.60     42.73 o 
  -9   3   9      257.37      256.63     30.11 o 
  -8   3   9       49.48       17.80     13.11 o 
  -7   3   9      210.21      119.20     18.77 o 
  -6   3   9       30.94       24.07      9.71 o 
  -5   3   9      442.80      466.34     24.35 o 
  -4   3   9      556.89      557.77     46.07 o 
  -3   3   9      570.72      571.52     24.68 o 
  -2   3   9     1328.27     1319.52     37.50 o 
  -1   3   9      385.73      417.68     22.20 o 
   0   3   9        3.12        7.26      7.98 o 
   1   3   9       22.65        8.88      8.37 o 
   2   3   9       27.20       28.00     10.56 o 
   3   3   9      563.32      694.37    101.28 o 
   4   3   9        3.85       -7.62     12.17 o 
   5   3   9       33.64       25.32     19.01 o 
   6   3   9       33.10       36.27     22.28 o 
   7   3   9       15.24        3.36     16.35 o 
 -10   4   9       56.61       55.58     16.01 o 
  -9   4   9       38.55       29.97     20.03 o 
  -8   4   9       10.33       11.57     12.40 o 
  -7   4   9        8.89        2.43     11.46 o 
  -6   4   9        7.60       11.59     11.33 o 
  -5   4   9       25.68       22.06     11.83 o 
  -4   4   9        9.14       -1.82      9.29 o 
  -3   4   9       74.00       90.73     11.82 o 
  -2   4   9      177.16      171.13     12.87 o 
  -1   4   9     1623.42     1768.70     39.13 o 
   0   4   9      173.16      195.76     11.81 o 
   1   4   9      515.01      512.43     25.70 o 
   2   4   9       64.97       49.13     12.55 o 
   3   4   9       48.00       59.50     13.82 o 
   4   4   9       33.02       37.43     14.30 o 
   5   4   9       40.52       45.41     18.57 o 
   6   4   9       10.07       15.96     14.14 o 
   7   4   9        0.64        2.33     18.03 o 
 -10   5   9       30.55       24.74     14.34 o 
  -9   5   9        0.09       -5.55     11.52 o 
  -8   5   9        1.26       -5.52     10.57 o 
  -7   5   9      756.57      682.20     42.49 o 
  -6   5   9      774.81      748.84     40.71 o 
  -5   5   9      985.68      887.20     42.77 o 
  -4   5   9       51.44       51.45     13.80 o 
  -3   5   9      693.33      708.35     27.89 o 
  -2   5   9     1609.40     1636.01     34.91 o 
  -1   5   9      414.42      468.92     18.55 o 
   0   5   9      471.32      524.95     17.21 o 
   1   5   9       45.61       56.10     11.50 o 
   2   5   9       49.61       28.81     10.86 o 
   3   5   9     1227.38     1191.63     59.98 o 
   4   5   9        0.03       13.93     18.16 o 
   5   5   9       38.36       43.08     17.69 o 
   6   5   9        1.36       22.14     15.90 o 
   7   5   9        1.74        1.11     16.21 o 
 -10   6   9      100.25       84.80     18.43 o 
  -9   6   9       96.13       89.06     23.20 o 
  -8   6   9       92.66       78.87     17.30 o 
  -7   6   9      174.13      152.21     19.90 o 
  -6   6   9      198.60      209.97     20.41 o 
  -5   6   9        9.76       10.80      9.81 o 
  -4   6   9      995.96      915.94     34.93 o 
  -3   6   9       15.83        8.23      8.64 o 
  -2   6   9      471.16      499.18     19.48 o 
  -1   6   9      196.20      218.47     11.92 o 
   0   6   9      257.80      263.46     16.37 o 
   1   6   9     1259.55     1422.88     38.05 o 
   2   6   9       88.60       65.02     21.53 o 
   3   6   9        0.96        3.17     10.38 o 
   4   6   9      823.74      911.53     46.98 o 
   5   6   9       40.27       22.28     15.21 o 
   6   6   9      425.79      431.49     59.57 o 
   7   6   9       64.86       33.38     18.28 o 
 -10   7   9      365.74      339.51     33.16 o 
  -9   7   9       39.59       32.47     14.63 o 
  -8   7   9        9.63       16.76     11.46 o 
  -7   7   9      399.60      440.93     30.27 o 
  -6   7   9      197.42      193.40     20.06 o 
  -5   7   9      261.85      250.17     21.21 o 
  -4   7   9     4154.30     4058.47     90.95 o 
  -3   7   9     1505.74     1561.85     45.59 o 
  -2   7   9     1670.88     1658.50     40.23 o 
  -1   7   9      443.26      491.88     17.82 o 
   0   7   9        7.79       11.02      6.90 o 
   1   7   9       48.60       46.70      9.50 o 
   2   7   9       35.86       39.33      9.84 o 
   3   7   9      393.81      349.17     29.24 o 
   4   7   9      525.49      500.78     36.72 o 
   5   7   9        0.01        9.16     13.86 o 
   6   7   9      355.14      383.94     36.41 o 
 -10   8   9        1.97        8.08     14.08 o 
  -9   8   9        4.60        5.20     12.63 o 
  -8   8   9        4.44       -4.15     10.63 o 
  -7   8   9       14.93       -9.17     10.00 o 
  -6   8   9       20.97       18.89     11.19 o 
  -5   8   9       10.06       -1.00      9.28 o 
  -4   8   9       13.20       12.87      9.67 o 
  -3   8   9      392.14      368.11     24.13 o 
  -2   8   9      117.70      126.01     12.52 o 
  -1   8   9       38.60       53.92      8.00 o 
   0   8   9       11.23       -1.78      6.72 o 
   1   8   9        0.14       -5.60      6.77 o 
   2   8   9       65.34       64.65     11.39 o 
   3   8   9       21.15       15.01     11.18 o 
   4   8   9       86.95       58.95     16.26 o 
   5   8   9      625.84      660.64     56.82 o 
   6   8   9        0.68        8.04     15.76 o 
  -9   9   9        4.52        7.98     12.40 o 
  -8   9   9      396.28      408.69     31.43 o 
  -7   9   9      990.93     1101.52     44.74 o 
  -6   9   9       32.26       31.21     12.40 o 
  -5   9   9        6.39        4.09      9.63 o 
  -4   9   9       13.41       21.79     10.75 o 
  -3   9   9      313.74      252.15     20.58 o 
  -2   9   9       51.81       49.04     15.71 o 
  -1   9   9       32.40       44.08      9.01 o 
   0   9   9       48.68       61.50     16.27 o 
   1   9   9      189.81      186.89     16.50 o 
   2   9   9      864.14      957.18     39.43 o 
   3   9   9      441.94      348.94     26.44 o 
   4   9   9      140.16       90.89     19.10 o 
   5   9   9       78.03       57.74     17.77 o 
   6   9   9       61.48       39.56     17.89 o 
  -9  10   9      212.80      238.04     25.90 o 
  -8  10   9      295.70      303.61     35.85 o 
  -7  10   9        2.70       -2.95     10.94 o 
  -6  10   9      454.66      382.36     28.20 o 
  -5  10   9       53.73       44.89     12.82 o 
  -4  10   9       52.65       39.11     11.85 o 
  -3  10   9      387.99      360.43     24.18 o 
  -2  10   9      657.01      647.49     32.35 o 
  -1  10   9       27.02       37.50      9.10 o 
   0  10   9      330.06      332.31     22.53 o 
   1  10   9      275.60      327.19     27.03 o 
   2  10   9       36.37       36.92     11.70 o 
   3  10   9       57.80       53.88     13.39 o 
   4  10   9      458.12      548.36     35.12 o 
   5  10   9      156.86      141.52     24.22 o 
  -8  11   9      142.51      156.37     21.94 o 
  -7  11   9       28.45       22.54     13.02 o 
  -6  11   9       49.09       38.00     14.91 o 
  -5  11   9       41.22       54.15     13.52 o 
  -4  11   9      300.61      297.13     23.68 o 
  -3  11   9       74.79       51.06     14.51 o 
  -2  11   9     1224.17     1272.44     41.45 o 
  -1  11   9       10.21        2.13      9.51 o 
   0  11   9       51.09       44.72     11.30 o 
   1  11   9       10.94        6.94      9.24 o 
   2  11   9       75.79       57.76     13.29 o 
   3  11   9       59.40       98.67     23.13 o 
   4  11   9        3.33        3.67     12.67 o 
   5  11   9       30.67       38.35     17.57 o 
  -8  12   9       22.17       36.91     14.93 o 
  -7  12   9       29.76       29.87     13.87 o 
  -6  12   9      176.84      232.00     23.14 o 
  -5  12   9      110.42       74.17     15.29 o 
  -4  12   9      520.19      524.30     58.42 o 
  -3  12   9      156.87      152.03     21.99 o 
  -2  12   9      351.73      323.15     24.94 o 
  -1  12   9      398.21      423.95     23.09 o 
   0  12   9       73.73       69.24     13.46 o 
   1  12   9      254.02      220.69     20.50 o 
   2  12   9        9.43        6.28     10.29 o 
   3  12   9       59.04       34.89     16.38 o 
   4  12   9        0.38      -11.85     11.63 o 
   5  12   9        1.33       -1.38     13.78 o 
  -7  13   9        5.07       -1.36     13.56 o 
  -6  13   9       42.27       70.49     17.75 o 
  -5  13   9        0.27        3.08     12.14 o 
  -4  13   9        4.27        3.53     11.54 o 
  -3  13   9      339.88      336.49     29.58 o 
  -2  13   9       55.78       26.43     11.96 o 
  -1  13   9      536.46      517.79     26.32 o 
   0  13   9      149.84      143.04     17.52 o 
   1  13   9        1.31      -13.80      9.35 o 
   2  13   9       71.51       67.57     14.50 o 
   3  13   9      594.39      563.73     40.19 o 
   4  13   9        0.05       30.62     16.21 o 
  -7  14   9       72.22       74.32     19.83 o 
  -6  14   9        1.08        6.02     13.49 o 
  -5  14   9      243.43      273.85     29.26 o 
  -4  14   9      405.84      441.27     44.31 o 
  -3  14   9      103.72       97.73     25.89 o 
  -2  14   9       80.92       60.87     14.58 o 
  -1  14   9        7.41        0.46     10.74 o 
   0  14   9      151.41      149.09     19.62 o 
   1  14   9      426.69      506.36     31.59 o 
   2  14   9       80.49       70.10     16.04 o 
   3  14   9        2.97       15.96     12.66 o 
  -6  15   9      370.21      408.17     36.52 o 
  -5  15   9       71.29       41.01     28.60 o 
  -4  15   9       22.05        9.48     22.14 o 
  -3  15   9       66.95       66.52     17.76 o 
  -2  15   9      367.41      378.21     48.97 o 
  -1  15   9      150.56      162.96     19.45 o 
   0  15   9        0.75      -11.15     10.67 o 
   1  15   9      296.27      251.35     42.27 o 
   2  15   9      127.07      175.83     21.21 o 
  -5  16   9        0.20       -0.52     14.56 o 
  -4  16   9        2.28       -3.89     14.35 o 
  -3  16   9      135.74      117.34     27.98 o 
  -2  16   9      138.39      131.76     19.25 o 
  -1  16   9       36.00       49.59     14.80 o 
   0  16   9       59.07       41.83     14.34 o 
   1  16   9       11.32       14.46     13.16 o 
  -3  17   9       23.43       30.53     17.41 o 
  -2  17   9       98.57      115.88     25.55 o 
  -1  17   9       24.49       10.51     13.49 o 
   0  17   9        7.46       -4.27     12.64 o 
 -10   0  10      283.55      347.64     68.31 o 
  -9   0  10      223.11      198.85     50.30 o 
  -8   0  10      138.98      151.26     24.42 o 
  -7   0  10      112.29      157.03     24.93 o 
  -6   0  10     1184.85     1105.25     87.40 o 
  -5   0  10       28.22       -0.78     11.83 o 
  -4   0  10     1501.35     1430.98     94.92 o 
  -3   0  10      142.64      145.87     21.30 o 
  -2   0  10     4461.76     4533.28    133.36 o 
  -1   0  10     4505.81     4671.94    135.81 o 
   0   0  10      507.42      532.39     34.42 o 
   1   0  10        0.02       -0.10     15.69 o 
   2   0  10       95.09       95.38     30.49 o 
   3   0  10       26.42       -1.40     19.79 o 
   4   0  10      479.54      421.42     61.59 o 
   5   0  10      299.73      387.29     62.62 o 
   6   0  10      352.74      466.57     75.67 o 
 -10   1  10      184.16      213.32     39.69 o 
  -9   1  10       88.58       94.82     21.85 o 
  -8   1  10       81.75       58.64     24.85 o 
  -7   1  10      553.73      551.29     29.72 o 
  -6   1  10        0.40      -12.96      8.86 o 
  -5   1  10       64.86       66.31     13.64 o 
  -4   1  10       55.86       50.11     11.10 o 
  -3   1  10       18.25        8.49      8.39 o 
  -2   1  10      518.44      473.91     24.96 o 
  -1   1  10      135.98      147.19     14.47 o 
   0   1  10      622.79      628.78     54.75 o 
   1   1  10      756.45      812.26     44.95 o 
   2   1  10      192.40      162.96     25.40 o 
   3   1  10       49.47       14.83     14.27 o 
   4   1  10      174.84      149.26     38.86 o 
   5   1  10        8.84       -9.78     14.74 o 
   6   1  10      274.54      314.29     43.60 o 
 -10   2  10      208.11      250.33     35.48 o 
  -9   2  10        4.32        2.87     12.14 o 
  -8   2  10       16.01       33.60     15.03 o 
  -7   2  10      130.05      123.84     23.23 o 
  -6   2  10       19.59       21.80     10.42 o 
  -5   2  10      381.34      431.41     25.05 o 
  -4   2  10       59.49       60.38     11.74 o 
  -3   2  10       87.75       94.20     12.89 o 
  -2   2  10       35.93       46.96      9.82 o 
  -1   2  10      216.94      245.47     18.22 o 
   0   2  10       90.29       90.88     11.86 o 
   1   2  10     1324.35     1492.77     50.10 o 
   2   2  10       33.59       46.36     15.99 o 
   3   2  10        1.85       17.04     14.72 o 
   4   2  10       17.18       30.61     18.58 o 
   5   2  10       13.77       47.46     21.36 o 
   6   2  10      177.48      128.42     31.32 o 
 -10   3  10      146.88      183.70     45.67 o 
  -9   3  10      182.07      236.01     27.85 o 
  -8   3  10      543.51      492.38     37.81 o 
  -7   3  10      192.07      148.59     26.92 o 
  -6   3  10      989.82      899.50     44.50 o 
  -5   3  10      279.71      248.95     19.92 o 
  -4   3  10     1831.07     1851.49     68.79 o 
  -3   3  10      739.10      762.31     29.65 o 
  -2   3  10       45.28       44.80     10.21 o 
  -1   3  10      247.84      280.95     21.20 o 
   0   3  10      838.91      824.78     38.92 o 
   1   3  10      463.45      544.06     32.42 o 
   2   3  10      212.60      194.85     26.06 o 
   3   3  10       33.24       46.88     14.51 o 
   4   3  10        0.93        2.66     12.16 o 
   5   3  10      193.82      175.03     24.88 o 
   6   3  10      103.62      156.53     27.23 o 
 -10   4  10        0.15        0.76     13.76 o 
  -9   4  10     1154.57     1140.07     57.28 o 
  -8   4  10      654.84      583.80     41.15 o 
  -7   4  10       10.90        3.14     12.66 o 
  -6   4  10       13.78       24.11     13.65 o 
  -5   4  10      259.83      249.42     26.93 o 
  -4   4  10        4.23        6.99     10.44 o 
  -3   4  10      318.15      288.29     24.97 o 
  -2   4  10     1748.13     1643.42     45.34 o 
  -1   4  10       92.98      109.47     13.64 o 
   0   4  10     2784.24     2972.73     76.92 o 
   1   4  10       59.58       56.85     13.04 o 
   2   4  10       34.23       21.76     11.11 o 
   3   4  10      485.94      619.94     39.47 o 
   4   4  10       55.71       57.20     25.00 o 
   5   4  10       40.41       27.31     16.33 o 
   6   4  10      116.20       88.67     21.69 o 
 -10   5  10      143.77      192.93     24.64 o 
  -9   5  10       33.88       49.54     14.87 o 
  -8   5  10      708.97      685.44     40.40 o 
  -7   5  10      356.33      382.97     32.39 o 
  -6   5  10       74.95       53.92     15.91 o 
  -5   5  10       13.57        2.63     11.44 o 
  -4   5  10       35.51       35.38     13.31 o 
  -3   5  10      462.76      507.65     25.63 o 
  -2   5  10      707.57      665.63     24.81 o 
  -1   5  10      707.88      782.78     26.06 o 
   0   5  10     1427.27     1497.49     56.75 o 
   1   5  10      766.47      846.69     36.15 o 
   2   5  10       61.88       32.80     12.03 o 
   3   5  10      352.96      387.66     40.54 o 
   4   5  10        3.05        8.01     13.07 o 
   5   5  10       88.99       95.16     20.91 o 
   6   5  10      311.78      272.35     32.63 o 
 -10   6  10        1.88        7.80     13.93 o 
  -9   6  10      144.11      118.00     34.75 o 
  -8   6  10       86.92       60.45     18.23 o 
  -7   6  10       58.57       57.60     14.53 o 
  -6   6  10       15.11        3.23     11.46 o 
  -5   6  10      733.63      662.17     33.56 o 
  -4   6  10        0.66       10.89      9.51 o 
  -3   6  10        2.95        0.49      8.73 o 
  -2   6  10      468.10      455.67     22.41 o 
  -1   6  10      187.57      204.35     13.70 o 
   0   6  10        2.25        4.08      7.01 o 
   1   6  10      185.12      193.06     17.29 o 
   2   6  10       29.08       25.07     13.79 o 
   3   6  10      465.80      408.05     32.76 o 
   4   6  10       57.96       60.40     17.16 o 
   5   6  10       20.07       -0.65     14.15 o 
   6   6  10       58.63       39.39     21.43 o 
  -9   7  10       88.86       73.19     17.64 o 
  -8   7  10      133.03      134.57     19.93 o 
  -7   7  10      201.20      137.39     20.31 o 
  -6   7  10        3.44       -1.52     10.54 o 
  -5   7  10      694.45      649.27     35.12 o 
  -4   7  10       13.32       21.15     10.79 o 
  -3   7  10       49.72       55.82     12.78 o 
  -2   7  10      199.99      171.35     16.82 o 
  -1   7  10       48.55       41.47      8.41 o 
   0   7  10        2.85        7.15      7.83 o 
   1   7  10        0.47        6.55      7.89 o 
   2   7  10      165.92      243.81     24.31 o 
   3   7  10       33.20       40.33     15.12 o 
   4   7  10      262.56      290.76     35.56 o 
   5   7  10       99.81       82.58     32.33 o 
   6   7  10        0.05       22.53     17.45 o 
  -9   8  10      146.58      118.62     32.82 o 
  -8   8  10       83.67       90.19     18.30 o 
  -7   8  10       59.46       38.36     14.20 o 
  -6   8  10      307.02      288.74     25.02 o 
  -5   8  10       20.95       21.81     11.79 o 
  -4   8  10      278.24      289.75     56.65 o 
  -3   8  10     1428.79     1479.08     45.81 o 
  -2   8  10      531.51      573.53     30.09 o 
  -1   8  10     1623.14     1580.08     50.74 o 
   0   8  10       62.02       83.71     11.67 o 
   1   8  10       73.76       68.91     14.99 o 
   2   8  10       58.78       57.55     13.32 o 
   3   8  10      541.49      606.05     40.21 o 
   4   8  10      280.14      279.31     30.06 o 
   5   8  10      317.25      289.35     31.61 o 
  -9   9  10       12.37        6.12     13.47 o 
  -8   9  10      221.53      263.64     28.71 o 
  -7   9  10      131.84      143.49     19.95 o 
  -6   9  10       96.02       91.17     21.42 o 
  -5   9  10       15.04        7.43     10.84 o 
  -4   9  10      147.40      113.03     16.09 o 
  -3   9  10       86.39       93.01     15.01 o 
  -2   9  10        2.23        9.92      8.68 o 
  -1   9  10      136.40       97.49     17.02 o 
   0   9  10       67.94       68.41     12.49 o 
   1   9  10      350.90      407.46     25.51 o 
   2   9  10       24.92       16.16     11.43 o 
   3   9  10      326.45      327.47     30.32 o 
   4   9  10        2.19       11.63     14.29 o 
   5   9  10      192.28      152.99     40.24 o 
  -8  10  10        0.68        7.86     13.32 o 
  -7  10  10      155.93      174.98     22.34 o 
  -6  10  10        1.05       -3.47     11.21 o 
  -5  10  10      259.47      245.20     23.21 o 
  -4  10  10       27.37       37.30     12.26 o 
  -3  10  10      124.06      121.59     16.18 o 
  -2  10  10     1677.14     1711.74     58.17 o 
  -1  10  10     1003.89     1075.91     45.38 o 
   0  10  10      298.64      260.11     21.12 o 
   1  10  10        0.21       13.00     10.25 o 
   2  10  10        0.97       -0.57     11.93 o 
   3  10  10      358.97      292.40     41.03 o 
   4  10  10        8.50       16.57     14.91 o 
   5  10  10      112.29       85.23     21.88 o 
  -8  11  10      629.60      757.55     51.38 o 
  -7  11  10        4.56        7.31     12.69 o 
  -6  11  10        0.04        6.17     12.01 o 
  -5  11  10      117.05       86.74     16.35 o 
  -4  11  10       41.36       22.56     11.53 o 
  -3  11  10      235.09      245.69     32.47 o 
  -2  11  10        1.54        5.32     11.42 o 
  -1  11  10      378.21      368.88     30.43 o 
   0  11  10      121.29      130.97     19.85 o 
   1  11  10       52.99       68.28     13.86 o 
   2  11  10       62.52      105.36     22.99 o 
   3  11  10       27.94       34.09     15.83 o 
   4  11  10       59.23       64.71     17.27 o 
  -7  12  10      291.19      310.92     28.19 o 
  -6  12  10       80.45       93.16     17.62 o 
  -5  12  10      800.86      839.09     42.83 o 
  -4  12  10        5.92       -2.25     12.16 o 
  -3  12  10       29.77       42.42     18.93 o 
  -2  12  10       15.76       14.76     15.65 o 
  -1  12  10        5.10       12.09     13.30 o 
   0  12  10       66.39       74.18     14.59 o 
   1  12  10      152.09      126.64     17.25 o 
   2  12  10       52.35       68.50     14.71 o 
   3  12  10      347.04      329.40     32.58 o 
   4  12  10        2.12        1.55     16.00 o 
  -7  13  10      245.28      215.31     24.83 o 
  -6  13  10       34.04       41.68     16.83 o 
  -5  13  10       33.29       27.58     15.60 o 
  -4  13  10      301.17      307.40     35.70 o 
  -3  13  10      220.15      221.69     28.81 o 
  -2  13  10      501.69      550.19     37.45 o 
  -1  13  10        1.28        1.22     12.89 o 
   0  13  10      761.82      852.22     38.99 o 
   1  13  10        4.66       -4.36     11.36 o 
   2  13  10      297.16      322.20     26.19 o 
   3  13  10       69.33      121.75     22.85 o 
  -6  14  10        7.30       -2.70     17.77 o 
  -5  14  10       91.62      143.90     23.61 o 
  -4  14  10        0.10       -4.33     14.03 o 
  -3  14  10       41.82       44.75     16.06 o 
  -2  14  10      163.20      158.60     22.54 o 
  -1  14  10       57.64       38.93     20.21 o 
   0  14  10      366.61      425.38     39.73 o 
   1  14  10      559.14      674.01     37.68 o 
   2  14  10        0.01        9.03     12.62 o 
  -5  15  10       10.94       22.00     15.56 o 
  -4  15  10        4.04       13.35     15.05 o 
  -3  15  10      133.19      125.57     22.64 o 
  -2  15  10        0.68      -23.02     30.14 o 
  -1  15  10      215.50      273.47     36.54 o 
   0  15  10       44.68       66.31     19.75 o 
   1  15  10      211.44      202.03     25.94 o 
  -3  16  10        0.02      -27.15     13.58 o 
  -2  16  10      116.79      103.84     27.52 o 
  -1  16  10      576.33      741.00     79.37 o 
 -10   1  11       31.40       31.68     24.30 o 
  -9   1  11      189.74      243.30     40.79 o 
  -8   1  11      218.61      200.03     25.84 o 
  -7   1  11        8.46       11.34     14.04 o 
  -6   1  11      525.36      438.80     33.48 o 
  -5   1  11      153.93      136.02     21.42 o 
  -4   1  11      832.33      857.96     34.18 o 
  -3   1  11       70.02       51.22     12.58 o 
  -2   1  11      616.19      709.10     36.14 o 
  -1   1  11      117.13       90.08     14.99 o 
   0   1  11        8.83        1.50     11.04 o 
   1   1  11      139.51      116.53     57.81 o 
   2   1  11      135.31      150.03     25.79 o 
   3   1  11       52.82       68.22     20.52 o 
   4   1  11       20.43        9.85     17.97 o 
   5   1  11      301.01      312.40     43.84 o 
   6   1  11       14.65       36.82     27.19 o 
 -10   2  11       33.12       33.55     23.84 o 
  -9   2  11        5.01       16.74     14.62 o 
  -8   2  11      221.08      207.21     31.48 o 
  -7   2  11      721.40      692.97     43.34 o 
  -6   2  11       88.25       91.31     18.45 o 
  -5   2  11      219.73      225.54     19.83 o 
  -4   2  11       52.03       57.48     15.64 o 
  -3   2  11       30.18       35.09     15.11 o 
  -2   2  11      375.09      422.99     25.05 o 
  -1   2  11        0.56        8.46      8.54 o 
   0   2  11     2371.75     2275.18     84.64 o 
   1   2  11        0.09        5.86      9.74 o 
   2   2  11     1394.21     1379.76     70.09 o 
   3   2  11      112.45      140.65     44.94 o 
   4   2  11      245.56      218.94     34.92 o 
   5   2  11        1.74      -10.71     17.53 o 
   6   2  11       66.04       98.21     31.63 o 
 -10   3  11        0.39        1.72     15.26 o 
  -9   3  11       12.89       21.35     15.53 o 
  -8   3  11       37.77       28.18     16.78 o 
  -7   3  11       30.24       27.27     15.12 o 
  -6   3  11      538.25      527.47     42.00 o 
  -5   3  11      972.79      890.00     80.31 o 
  -4   3  11       10.98        9.58      9.37 o 
  -3   3  11       46.82       42.96     11.04 o 
  -2   3  11       57.06       87.44     21.40 o 
  -1   3  11      497.98      539.68     39.71 o 
   0   3  11      220.83      184.30     37.92 o 
   1   3  11     1472.89     1534.70     52.72 o 
   2   3  11      236.76      229.04     24.63 o 
   3   3  11      542.81      610.63     40.81 o 
   4   3  11      212.18      215.92     26.97 o 
   5   3  11        4.69       22.55     15.77 o 
  -9   4  11       69.08       39.90     27.41 o 
  -8   4  11      158.04      159.67     32.08 o 
  -7   4  11      122.41       82.94     21.00 o 
  -6   4  11      157.29      137.49     21.57 o 
  -5   4  11      124.92      103.27     19.24 o 
  -4   4  11      444.03      404.39     31.40 o 
  -3   4  11       30.54        8.97      9.08 o 
  -2   4  11        0.06        3.79      8.72 o 
  -1   4  11       31.47       29.74     12.04 o 
   0   4  11       10.91        3.43     10.30 o 
   1   4  11        1.09       -4.60     10.07 o 
   2   4  11      208.37      237.35     24.96 o 
   3   4  11      103.66      166.33     22.60 o 
   4   4  11       12.50       10.40     13.68 o 
   5   4  11        6.69        6.04     15.41 o 
  -9   5  11       10.96       23.26     14.24 o 
  -8   5  11       43.00       52.70     18.73 o 
  -7   5  11        3.53        0.25     14.49 o 
  -6   5  11       43.02       68.13     17.76 o 
  -5   5  11      985.93      833.40     57.06 o 
  -4   5  11      110.35       97.57     22.99 o 
  -3   5  11       57.50       63.94     13.31 o 
  -2   5  11      661.69      661.18     28.20 o 
  -1   5  11      124.43      141.43     17.96 o 
   0   5  11      165.81      189.85     21.78 o 
   1   5  11       20.01       28.08     11.74 o 
   2   5  11       29.71       51.59     15.06 o 
   3   5  11      129.61      155.14     22.72 o 
   4   5  11      106.67      102.47     25.54 o 
   5   5  11       11.29        7.69     15.23 o 
  -9   6  11        0.08      -15.89     12.01 o 
  -8   6  11       48.80       46.30     15.62 o 
  -7   6  11      580.32      561.22     36.05 o 
  -6   6  11        0.09       -4.08     11.49 o 
  -5   6  11        2.03        6.15     11.15 o 
  -4   6  11        5.53       -4.21     12.72 o 
  -3   6  11      425.15      458.09     36.56 o 
  -2   6  11        0.15       -0.95      8.99 o 
  -1   6  11      371.35      404.99     29.91 o 
   0   6  11        5.50       -2.21      9.82 o 
   1   6  11      584.71      627.05     39.54 o 
   2   6  11      671.74      778.17     49.69 o 
   3   6  11     1044.16     1055.65     50.04 o 
   4   6  11        7.00        9.26     13.95 o 
   5   6  11       12.15       18.43     16.48 o 
  -9   7  11      757.80      865.66     56.37 o 
  -8   7  11       49.69       40.59     15.12 o 
  -7   7  11       17.56       22.73     13.13 o 
  -6   7  11      158.69      181.84     21.55 o 
  -5   7  11       84.37       54.19     14.29 o 
  -4   7  11      288.56      337.55     25.68 o 
  -3   7  11      678.37      694.87     38.29 o 
  -2   7  11       72.63       78.24     17.81 o 
  -1   7  11      215.47      270.39     52.14 o 
   0   7  11      433.64      434.30     31.68 o 
   1   7  11       58.48       62.86     15.11 o 
   2   7  11        4.18        7.84     12.14 o 
   3   7  11      235.75      312.72     30.46 o 
   4   7  11       86.26       51.62     18.03 o 
   5   7  11     1235.44     1293.18     64.78 o 
  -9   8  11       24.45       19.80     15.08 o 
  -8   8  11        0.05        3.85     13.79 o 
  -7   8  11      598.49      616.91     66.54 o 
  -6   8  11       59.40       40.43     14.47 o 
  -5   8  11        5.13        2.83     11.42 o 
  -4   8  11        0.26       -5.84     10.19 o 
  -3   8  11       95.16      114.94     20.63 o 
  -2   8  11        0.20        1.14      9.16 o 
  -1   8  11      316.29      326.76     34.42 o 
   0   8  11        3.87       12.09     23.91 o 
   1   8  11        0.07        8.65     14.04 o 
   2   8  11       83.04       96.61     18.44 o 
   3   8  11      252.04      249.22     28.04 o 
   4   8  11       21.50       42.09     17.48 o 
  -8   9  11       23.77       15.54     13.47 o 
  -7   9  11       13.91       16.51     12.94 o 
  -6   9  11      605.03      681.88     39.32 o 
  -5   9  11        1.07       -9.02     10.65 o 
  -4   9  11      439.74      437.59     37.47 o 
  -3   9  11      152.93      129.39     17.23 o 
  -2   9  11      309.92      288.38     23.06 o 
  -1   9  11      128.57      109.97     26.75 o 
   0   9  11       94.76       77.14     20.77 o 
   1   9  11        5.85       -3.44     14.68 o 
   2   9  11       10.91       13.85     13.22 o 
   3   9  11       45.76       89.77     26.26 o 
   4   9  11      105.77      132.01     28.35 o 
  -8  10  11       40.47       22.34     15.11 o 
  -7  10  11      107.74       99.87     18.85 o 
  -6  10  11      107.22      120.65     18.62 o 
  -5  10  11        3.52       -2.05     11.09 o 
  -4  10  11        2.28       15.98     11.99 o 
  -3  10  11      803.58      852.14     36.52 o 
  -2  10  11       93.95       65.13     23.20 o 
  -1  10  11     1512.42     1546.24     97.00 o 
   0  10  11       59.23       55.07     31.63 o 
   1  10  11      239.09      215.32     31.71 o 
   2  10  11      221.30      311.27     39.00 o 
   3  10  11      441.00      472.68     45.23 o 
   4  10  11       50.33       32.29     18.38 o 
  -7  11  11      252.37      250.99     26.57 o 
  -6  11  11      142.81      121.20     19.68 o 
  -5  11  11      598.74      599.22     42.81 o 
  -4  11  11       68.95       84.29     15.65 o 
  -3  11  11        5.64        4.08     12.57 o 
  -2  11  11        3.55       -4.51     14.81 o 
  -1  11  11        6.40        2.01     17.17 o 
   0  11  11      138.52      156.44     30.37 o 
   1  11  11      127.79      173.54     24.52 o 
   2  11  11       30.92       42.91     16.27 o 
   3  11  11       77.00       69.24     21.11 o 
  -7  12  11       23.98       22.90     14.44 o 
  -6  12  11       12.94        1.29     13.05 o 
  -5  12  11       11.36       -1.86     11.12 o 
  -4  12  11       11.15        3.64     14.76 o 
  -3  12  11      243.24      159.08     34.34 o 
  -2  12  11       48.59       16.24     17.56 o 
  -1  12  11       23.88       -6.25     15.68 o 
   0  12  11     1113.80     1077.46     82.61 o 
   1  12  11       52.70       50.99     18.07 o 
   2  12  11       15.02        0.13     13.75 o 
  -6  13  11      186.81      212.61     28.05 o 
  -5  13  11      116.79      124.82     27.07 o 
  -4  13  11      179.56      171.21     24.23 o 
  -3  13  11       21.99        9.69     14.17 o 
  -2  13  11        8.19       15.95     18.74 o 
  -1  13  11      359.16      348.67     40.21 o 
   0  13  11        2.38      -16.22     17.78 o 
   1  13  11      332.89      294.10     31.68 o 
   2  13  11       38.19       64.87     18.55 o 
  -5  14  11      273.73      308.74     36.25 o 
  -4  14  11      446.55      510.34     66.50 o 
  -3  14  11      785.19      817.23     77.27 o 
  -2  14  11        0.88      -19.42     16.60 o 
  -1  14  11      155.59      118.31     49.45 o 
   0  14  11       25.99       11.42     19.60 o 
  -2  15  11       75.03       43.25     23.89 o 
  -9   0  12      118.78      126.76     48.06 o 
  -8   0  12      344.02      375.06     70.20 o 
  -7   0  12      185.18      225.46     32.72 o 
  -6   0  12        0.57       16.02     26.23 o 
  -5   0  12       79.87      117.65     23.72 o 
  -4   0  12       17.89       -0.07     14.44 o 
  -3   0  12     1077.56     1106.09     54.39 o 
  -2   0  12     1444.47     1486.54     70.92 o 
  -1   0  12       16.65       22.33     20.37 o 
   0   0  12      136.54      114.71     32.99 o 
   1   0  12        0.15       22.63     21.40 o 
   2   0  12     1534.94     1576.97    106.12 o 
   3   0  12     1874.00     1797.72    121.26 o 
   4   0  12      619.04      587.72     80.48 o 
   5   0  12      202.89      283.34     59.71 o 
  -9   1  12       12.44       15.57     23.21 o 
  -8   1  12       17.70       22.00     23.07 o 
  -7   1  12      142.29      113.07     25.38 o 
  -6   1  12       82.03       52.85     14.56 o 
  -5   1  12      728.42      627.39     36.71 o 
  -4   1  12     1023.95      966.11     36.97 o 
  -3   1  12      610.91      628.67     43.74 o 
  -2   1  12      153.31      158.11     17.43 o 
  -1   1  12       24.33       22.31     14.53 o 
   0   1  12       30.64       31.41     15.69 o 
   1   1  12      283.97      333.21     36.60 o 
   2   1  12        7.84       14.81     17.66 o 
   3   1  12      334.90      329.97     76.76 o 
   4   1  12       42.93       59.95     27.37 o 
   5   1  12       34.87       59.82     28.06 o 
  -9   2  12       65.46      148.07     35.51 o 
  -8   2  12      142.55      151.04     24.16 o 
  -7   2  12       30.13       22.76     15.48 o 
  -6   2  12       38.67       55.32     17.06 o 
  -5   2  12       34.25       27.38     18.22 o 
  -4   2  12      395.17      357.08     24.93 o 
  -3   2  12       33.12       26.82     11.32 o 
  -2   2  12      638.13      623.38     32.25 o 
  -1   2  12      117.84      103.27     20.61 o 
   0   2  12       98.29       96.46     21.56 o 
   1   2  12      617.78      635.22     50.66 o 
   2   2  12       32.84       25.47     17.90 o 
   3   2  12       25.75       19.09     15.36 o 
   4   2  12       29.29       45.05     18.44 o 
   5   2  12       66.77       79.46     36.52 o 
  -9   3  12        5.99        6.48     16.94 o 
  -8   3  12        6.99       20.62     16.53 o 
  -7   3  12       25.97       23.12     16.10 o 
  -6   3  12       49.90       45.88     16.90 o 
  -5   3  12      150.69      153.34     27.42 o 
  -4   3  12       53.17       48.36     15.93 o 
  -3   3  12      201.97      168.82     18.23 o 
  -2   3  12       57.29       67.36     13.88 o 
  -1   3  12      357.37      354.50     40.05 o 
   0   3  12      340.30      287.71     33.06 o 
   1   3  12      614.79      712.91     70.05 o 
   2   3  12       84.85      118.62     25.80 o 
   3   3  12       18.20        2.64     23.36 o 
   4   3  12       19.35       -6.50     15.27 o 
  -9   4  12       28.07       23.74     18.20 o 
  -8   4  12      201.42      218.50     34.97 o 
  -7   4  12      136.44      165.56     27.99 o 
  -6   4  12      195.62      183.29     24.60 o 
  -5   4  12      169.89      175.60     24.00 o 
  -4   4  12      423.34      453.84     34.57 o 
  -3   4  12       58.58       59.50     16.24 o 
  -2   4  12      154.06      153.25     17.73 o 
  -1   4  12      123.66      124.00     18.52 o 
   0   4  12        5.40        4.36     13.35 o 
   1   4  12      468.96      466.46     44.12 o 
   2   4  12        8.40       12.00     20.12 o 
   3   4  12      284.50      326.27     31.64 o 
   4   4  12      247.97      248.24     30.50 o 
  -9   5  12        2.72       -0.76     14.30 o 
  -8   5  12       16.71       10.76     14.69 o 
  -7   5  12      261.48      291.35     57.78 o 
  -6   5  12       49.14       43.55     18.35 o 
  -5   5  12      118.53      112.19     20.84 o 
  -4   5  12        0.20       10.72     13.77 o 
  -3   5  12       40.57       38.74     12.71 o 
  -2   5  12      102.52       96.12     22.82 o 
  -1   5  12      628.41      593.75     37.34 o 
   0   5  12      130.37      102.98     21.42 o 
   1   5  12       88.27       89.97     46.99 o 
   2   5  12      326.38      359.29     40.53 o 
   3   5  12      561.34      628.68    101.69 o 
   4   5  12       35.63       23.31     17.86 o 
  -8   6  12      167.22      199.29     24.66 o 
  -7   6  12      339.99      357.70     38.70 o 
  -6   6  12      136.13      133.05     19.79 o 
  -5   6  12      674.76      718.16     39.26 o 
  -4   6  12       17.15       13.91     11.40 o 
  -3   6  12       79.97       62.59     13.94 o 
  -2   6  12      176.72      160.99     53.42 o 
  -1   6  12       36.71       29.92     17.46 o 
   0   6  12       28.95       25.08     16.63 o 
   1   6  12      442.37      398.05     62.03 o 
   2   6  12        0.14       16.48     16.71 o 
   3   6  12        0.19       -2.81     13.60 o 
   4   6  12      339.46      384.95     38.10 o 
  -8   7  12        3.42        1.74     14.13 o 
  -7   7  12      294.50      334.95     29.90 o 
  -6   7  12       69.65       40.93     23.18 o 
  -5   7  12      157.37      141.57     19.65 o 
  -4   7  12       93.21       66.00     15.85 o 
  -3   7  12      284.00      275.84     27.61 o 
  -2   7  12      252.70      245.00     32.46 o 
  -1   7  12       29.36       46.35     19.34 o 
   0   7  12       61.78       22.21     20.10 o 
   1   7  12        2.00      -15.84     14.27 o 
   2   7  12        0.51      -16.84     14.30 o 
   3   7  12        0.25       10.73     15.49 o 
   4   7  12       17.22       23.76     17.22 o 
  -8   8  12       14.77       13.76     14.96 o 
  -7   8  12      223.27      220.91     25.18 o 
  -6   8  12        3.11        5.92     14.77 o 
  -5   8  12      106.74       81.75     19.46 o 
  -4   8  12       44.68       43.35     14.16 o 
  -3   8  12      305.38      262.38     23.31 o 
  -2   8  12      154.55      128.13     25.87 o 
  -1   8  12      128.60      158.31     27.31 o 
   0   8  12      901.15     1019.02     80.27 o 
   1   8  12      357.30      294.33     51.47 o 
   2   8  12      339.02      452.09     65.51 o 
   3   8  12       14.93       29.96     16.46 o 
  -7   9  12     1175.30     1420.29     60.53 o 
  -6   9  12        8.63       14.80     13.00 o 
  -5   9  12      479.98      504.41     37.19 o 
  -4   9  12        5.63      -13.98     10.47 o 
  -3   9  12      424.44      444.27     29.70 o 
  -2   9  12        8.32       -1.04     16.80 o 
  -1   9  12      326.78      286.79     45.11 o 
   0   9  12       60.58      146.86     37.00 o 
   1   9  12       54.92       57.34     26.96 o 
   2   9  12      265.83      467.62     68.42 o 
   3   9  12       44.25       86.34     38.21 o 
  -7  10  12       38.00       36.47     16.04 o 
  -6  10  12        1.76       -0.48     13.72 o 
  -5  10  12       15.55       -3.18     12.04 o 
  -4  10  12      228.93      195.71     21.80 o 
  -3  10  12        1.34       -9.43     10.90 o 
  -2  10  12       67.55       43.30     20.55 o 
  -1  10  12       68.92       60.74     22.24 o 
   0  10  12        0.98        9.68     22.54 o 
   1  10  12        7.30       -0.46     18.36 o 
   2  10  12       33.54       33.24     28.57 o 
  -6  11  12       34.03       42.40     16.20 o 
  -5  11  12        3.62       31.96     14.20 o 
  -4  11  12      105.82       89.18     17.70 o 
  -3  11  12       13.79        8.99     18.33 o 
  -2  11  12      924.93      949.65     78.08 o 
  -1  11  12       40.46       13.83     16.81 o 
   0  11  12      495.80      557.98    126.35 o 
   1  11  12        1.91       -7.61     19.93 o 
   2  11  12      128.42      167.92     46.60 o 
  -5  12  12       99.08       94.71     18.66 o 
  -4  12  12      249.27      280.41     38.51 o 
  -3  12  12        7.59       -0.73     22.62 o 
  -2  12  12        2.62      -12.47     17.66 o 
  -1  12  12      939.03      985.45     81.61 o 
   0  12  12       44.56        8.58     18.52 o 
   1  12  12     1907.67     2103.36    130.88 o 
  -4  13  12        1.72       -4.22     14.06 o 
  -3  13  12        0.27       23.57     20.47 o 
  -2  13  12      279.94      306.07     41.03 o 
  -1  13  12      102.15      139.44     50.23 o 
  -8   1  13      458.09      656.71     65.40 o 
  -7   1  13        8.73        0.00     15.57 o 
  -6   1  13       70.26       66.62     19.00 o 
  -5   1  13        2.49      -16.74     10.65 o 
  -4   1  13        7.09       16.34     11.41 o 
  -3   1  13     1260.65     1366.72     45.49 o 
  -2   1  13        0.05       15.12     12.73 o 
  -1   1  13      348.18      409.89     39.68 o 
   0   1  13      188.84      228.35     32.16 o 
   1   1  13      260.51      286.53     95.10 o 
   2   1  13      136.34       97.13     31.29 o 
   3   1  13      549.19      543.23     54.69 o 
  -8   2  13       24.57       21.85     18.59 o 
  -7   2  13       21.56       21.92     17.92 o 
  -6   2  13      257.61      302.20     39.21 o 
  -5   2  13      404.89      509.57     38.30 o 
  -4   2  13        9.25       10.14     11.31 o 
  -3   2  13      156.66      163.84     30.15 o 
  -2   2  13        4.49        4.52     11.89 o 
  -1   2  13      293.35      305.22     34.47 o 
   0   2  13      781.64      854.12     59.32 o 
   1   2  13       28.01       18.51     18.27 o 
   2   2  13       11.37       40.29     21.08 o 
   3   2  13       31.61       39.21     31.93 o 
  -8   3  13       28.12        2.16     24.11 o 
  -7   3  13       74.81      101.09     27.60 o 
  -6   3  13        0.40       -4.01     15.23 o 
  -5   3  13      106.20       81.91     19.99 o 
  -4   3  13      181.45      141.73     23.10 o 
  -3   3  13      542.28      543.68     31.92 o 
  -2   3  13       13.21        0.08     13.25 o 
  -1   3  13       24.73       27.85     17.98 o 
   0   3  13        0.02        9.22     14.12 o 
   1   3  13      431.28      517.09     48.23 o 
   2   3  13        5.95        8.46     21.21 o 
   3   3  13       41.47        8.08     38.36 o 
  -8   4  13       46.69       36.77     19.62 o 
  -7   4  13        1.88       21.21     17.84 o 
  -6   4  13        3.81      -10.22     14.88 o 
  -5   4  13        3.99        9.77     16.17 o 
  -4   4  13        4.58        2.37     14.27 o 
  -3   4  13       15.97        8.34     14.34 o 
  -2   4  13      132.39      146.32     21.07 o 
  -1   4  13      151.89      145.72     26.16 o 
   0   4  13      295.48      241.49     32.48 o 
   1   4  13        0.22        1.51     16.59 o 
   2   4  13      100.43      119.13     27.79 o 
   3   4  13        3.55        7.76     19.92 o 
  -8   5  13      372.25      385.36     33.25 o 
  -7   5  13      188.45      177.96     27.85 o 
  -6   5  13       75.40       45.53     19.45 o 
  -5   5  13        0.27      -26.44     13.31 o 
  -4   5  13       38.76       37.41     13.84 o 
  -3   5  13       28.08       32.28     12.83 o 
  -2   5  13       35.97       57.88     20.75 o 
  -1   5  13       24.29       55.61     27.47 o 
   0   5  13      132.66      171.67     28.20 o 
   1   5  13       50.18       46.83     21.05 o 
   2   5  13      169.26      123.18     27.76 o 
   3   5  13       25.95       50.43     24.48 o 
  -8   6  13       84.42       73.95     19.89 o 
  -7   6  13      327.14      295.12     55.66 o 
  -6   6  13       26.15        2.84     13.85 o 
  -5   6  13     1031.35     1195.63     80.03 o 
  -4   6  13        0.02      -10.72     11.27 o 
  -3   6  13        7.93       13.34     18.01 o 
  -2   6  13      258.56      260.37     33.76 o 
  -1   6  13      298.27      414.82     57.88 o 
   0   6  13      277.10      221.77     45.87 o 
   1   6  13        0.36       -2.16     15.45 o 
   2   6  13       81.71      115.24     29.03 o 
   3   6  13      197.88      237.46     38.74 o 
  -7   7  13        2.07       11.45     15.41 o 
  -6   7  13      188.61      157.28     22.40 o 
  -5   7  13      505.13      484.44     33.98 o 
  -4   7  13        1.53        2.27     12.51 o 
  -3   7  13      447.00      473.71     45.50 o 
  -2   7  13       16.33       24.27     33.73 o 
  -1   7  13        1.45       -8.42     21.10 o 
   0   7  13        1.85        1.49     22.28 o 
   1   7  13      178.53      242.10     49.46 o 
   2   7  13      160.07      241.68     66.45 o 
  -7   8  13        0.64        7.63     14.68 o 
  -6   8  13        8.28       16.15     15.18 o 
  -5   8  13      136.80      157.31     22.20 o 
  -4   8  13       71.76       59.18     15.57 o 
  -3   8  13      109.12       81.21     31.98 o 
  -2   8  13      100.40       68.69     30.38 o 
  -1   8  13       26.82       55.73     28.52 o 
   0   8  13        4.18       14.36     24.27 o 
   1   8  13       54.45       55.90     31.42 o 
   2   8  13        0.00        8.25     23.80 o 
  -6   9  13      204.84      241.89     26.87 o 
  -5   9  13       36.58       37.39     15.04 o 
  -4   9  13       79.12       95.79     18.03 o 
  -3   9  13      175.47      193.02     32.44 o 
  -2   9  13        2.71      -26.57     16.36 o 
  -1   9  13      267.50      298.35     37.88 o 
   0   9  13      357.13      360.91     57.16 o 
   1   9  13       84.14       95.52     36.15 o 
  -5  10  13      171.85      155.75     22.45 o 
  -4  10  13       16.72        5.89     15.54 o 
  -3  10  13        7.69        7.48     17.96 o 
  -2  10  13        1.26       17.40     22.19 o 
  -1  10  13      253.75      202.82     32.78 o 
   0  10  13      138.08       72.33     32.33 o 
   1  10  13        1.96       -2.62     24.79 o 
  -4  11  13       24.91        0.11     18.95 o 
  -3  11  13      124.26       52.23     78.63 o 
  -2  11  13       34.89       14.00     20.38 o 
  -1  11  13       23.57        2.77     18.49 o 
  -7   0  14      369.14      314.07     66.03 o 
  -6   0  14      197.95      119.89     45.12 o 
  -5   0  14       40.69       26.37     25.95 o 
  -4   0  14       40.65       32.33     18.66 o 
  -3   0  14        0.54      -25.98     17.75 o 
  -2   0  14      122.41      102.04     33.42 o 
  -1   0  14      305.18      396.33     59.14 o 
   0   0  14      356.27      415.32     62.76 o 
   1   0  14       55.81       62.27     31.86 o 
   2   0  14       33.25       16.32     30.25 o 
  -7   1  14      193.84      169.33     36.80 o 
  -6   1  14      200.33      208.44     28.60 o 
  -5   1  14      149.46      137.89     23.03 o 
  -4   1  14      101.47       86.55     18.33 o 
  -3   1  14      277.59      225.46     26.07 o 
  -2   1  14      380.39      418.13     40.22 o 
  -1   1  14      929.95      978.68     57.06 o 
   0   1  14      511.14      569.19     50.62 o 
   1   1  14       51.07       65.72     24.10 o 
   2   1  14      741.11      681.35     72.95 o 
  -7   2  14       27.69       11.14     34.69 o 
  -6   2  14        5.80       -9.74     19.90 o 
  -5   2  14        4.84      -10.33     15.51 o 
  -4   2  14      168.14      172.95     31.29 o 
  -3   2  14        1.55        0.98     12.93 o 
  -2   2  14      112.96       69.08     21.25 o 
  -1   2  14       38.01       27.99     18.66 o 
   0   2  14        0.81       -0.51     18.25 o 
   1   2  14      245.41      217.22     34.98 o 
   2   2  14        3.50        4.92     19.23 o 
  -7   3  14       18.57       28.02     20.12 o 
  -6   3  14       49.13       54.48     24.52 o 
  -5   3  14       26.66       34.10     17.97 o 
  -4   3  14      313.31      356.08     35.70 o 
  -3   3  14        0.02       -2.88     18.83 o 
  -2   3  14       37.83       25.87     17.59 o 
  -1   3  14      115.25      136.88     74.17 o 
   0   3  14        1.10      -15.17     16.28 o 
   1   3  14        9.57       -1.65     16.44 o 
   2   3  14       58.15       30.84     23.63 o 
  -7   4  14       43.62       55.82     21.91 o 
  -6   4  14       19.17        1.56     16.73 o 
  -5   4  14        9.84        2.42     16.53 o 
  -4   4  14        6.91        3.71     15.91 o 
  -3   4  14     1597.03     1714.87     80.02 o 
  -2   4  14       88.34       49.87     29.25 o 
  -1   4  14      688.46      865.07     72.16 o 
   0   4  14        2.47       27.87     19.56 o 
   1   4  14      224.75      186.80     35.38 o 
   2   4  14      426.28      484.28     51.99 o 
  -7   5  14       10.11       12.88     16.25 o 
  -6   5  14      114.71      130.85     22.04 o 
  -5   5  14       26.57       41.57     16.28 o 
  -4   5  14      154.04      189.46     23.89 o 
  -3   5  14      234.06      225.41     47.41 o 
  -2   5  14        0.03        7.09     23.51 o 
  -1   5  14      197.72      222.36     45.16 o 
   0   5  14       17.33       17.05     25.24 o 
   1   5  14       56.66       42.26     22.54 o 
  -6   6  14      248.97      229.04     26.42 o 
  -5   6  14       69.78       65.98     17.62 o 
  -4   6  14      103.56       53.09     32.66 o 
  -3   6  14        2.35      -16.24     15.59 o 
  -2   6  14       10.02       -1.17     23.38 o 
  -1   6  14        0.02       -0.37     24.60 o 
   0   6  14       84.08      110.24     40.09 o 
   1   6  14        0.12        3.38     25.51 o 
  -6   7  14       33.50       21.62     16.11 o 
  -5   7  14      636.49      680.23     40.89 o 
  -4   7  14      213.07      265.44     38.10 o 
  -3   7  14      138.53      181.78     31.07 o 
  -2   7  14       10.54      -27.66     21.72 o 
  -1   7  14      103.49      101.54     36.82 o 
   0   7  14        3.28        8.48     26.59 o 
  -5   8  14      422.94      476.25     46.87 o 
  -4   8  14      253.68      269.43     57.49 o 
  -3   8  14      181.19      192.90     34.16 o 
  -2   8  14      106.47      130.69     29.17 o 
  -1   8  14       62.90       77.89     34.10 o 
   0   8  14        6.19       13.97     25.46 o 
  -4   9  14       62.14       30.32     23.87 o 
  -3   9  14       20.95       -8.73     20.42 o 
  -2   9  14        0.31       -6.14     19.32 o 
  -1   9  14      169.27      170.40     43.30 o 
  -6   1  15        0.91        5.35     24.35 o 
  -5   1  15       26.32       23.78     18.70 o 
  -4   1  15        0.03        1.21     28.21 o 
  -3   1  15       29.37       26.63     18.34 o 
  -2   1  15      223.05      203.68     31.70 o 
  -1   1  15      344.62      343.53     40.73 o 
   0   1  15       13.15       12.16     20.46 o 
  -6   2  15       78.84       58.85     22.71 o 
  -5   2  15       21.50       20.97     18.53 o 
  -4   2  15      125.11       85.71     25.94 o 
  -3   2  15       25.38        1.15     22.89 o 
  -2   2  15       66.03       60.97     26.15 o 
  -1   2  15       75.40       90.81     25.33 o 
   0   2  15      239.71      289.12     38.89 o 
  -5   3  15        0.17       -6.11     16.04 o 
  -4   3  15        0.19       18.76     20.55 o 
  -3   3  15      157.15      144.11     39.70 o 
  -2   3  15      135.85      102.36     36.38 o 
  -1   3  15      149.44       81.20     25.29 o 
   0   3  15        0.26       -2.26     19.72 o 
  -5   4  15       19.80        8.00     17.88 o 
  -4   4  15      222.72      274.59     39.28 o 
  -3   4  15       18.94      -18.32     20.40 o 
  -2   4  15        3.67       12.47     24.44 o 
  -1   4  15        2.24      -22.30     23.21 o 
  -5   5  15        4.94       17.01     16.19 o 
  -4   5  15      144.86      123.20     29.98 o 
  -3   5  15      337.03      468.27     63.72 o 
  -2   5  15      220.47      180.94     45.86 o 
  -1   5  15        7.11       -8.33     25.83 o 
  -4   6  15      250.00      255.50     37.64 o 
  -3   6  15        0.04       -6.04     26.59 o 
  -2   6  15        0.00        8.27     25.06 o 
                                                 
